# Supplementary material for: Loxapine inhibits replication of hepatitis A virus in vitro and in vivo by targeting viral protein 2C
Source: PLoS Pathog. 2024 Mar 13;20(3):e1012091. doi: 10.1371/journal.ppat.1012091 (PMC10962851; doi:10.1371/journal.ppat.1012091)
Supplement: S1 Table — (XLSX) [file ppat.1012091.s006.xlsx]

## Sheet: Expression_Profile.GRCh37.gene
Gene_ID	Transcript_ID	Gene_Symbol	Description	gene_biotype	Protein_ID	HGNC	MIM	IMGT/GENE-DB	Huh7.5.1_Read_Count	Huh7.5.1_FPKM	Huh7.5.1_TPM
1	NM_130786	A1BG	alpha-1-B glycoprotein	protein_coding	NP_570602.2	5	138670	.	527	3.67535	8.31698
2	NM_000014,NM_001347423,NM_001347424,NM_001347425	A2M	alpha-2-macroglobulin	protein_coding	NP_000005.2;NP_001334352.2;NP_001334353.1;NP_001334354.1	7	103950	.	5931	28.4671	64.4184
3	NR_040112	A2MP1	alpha-2-macroglobulin pseudogene 1	transcribed_pseudogene	.	8	.	.	0	0	0
9	NM_000662,NM_001160170,NM_001160171,NM_001160172,NM_001160173,NM_001160174,NM_001160175,NM_001160176,NM_001160179,NM_001291962	NAT1	N-acetyltransferase 1	protein_coding	NP_000653.3;NP_001153642.1;NP_001153643.1;NP_001153644.1;NP_001153645.1;NP_001153646.1;NP_001153647.1;NP_001153648.1;NP_001153651.1;NP_001278891.1	7645	108345	.	134	1.60418	3.63012
10	NM_000015	NAT2	N-acetyltransferase 2	protein_coding	NP_000006.2	7646	612182	.	14	0.241056	0.545488
12	NM_001085	SERPINA3	serpin family A member 3	protein_coding	NP_001076.2	16	107280	.	87	1.30106	2.94419
13	NM_001086	AADAC	arylacetamide deacetylase	protein_coding	NP_001077.2	17	600338	.	646	9.7517	22.0672
14	NM_001087,NM_001302545	AAMP	angio associated migratory cell protein	protein_coding	NP_001078.2;NP_001289474.1	18	603488	.	3813	51.1089	115.655
15	NM_001088,NM_001166579,NR_110548	AANAT	aralkylamine N-acetyltransferase	protein_coding	NP_001079.1;NP_001160051.1	19	600950	.	0	0	0
16	NM_001605	AARS1	alanyl-tRNA synthetase 1	protein_coding	NP_001596.2	20	601065	.	19466	137.445	311.027
18	NM_000663,NM_001127448,NM_020686	ABAT	4-aminobutyrate aminotransferase	protein_coding	NP_000654.2;NP_001120920.1;NP_065737.2	23	137150	.	1310	6.46803	14.6366
19	NM_005502	ABCA1	ATP binding cassette subfamily A member 1	protein_coding	NP_005493.2	29	600046	.	5399	12.2473	27.7145
20	NM_001606,NM_212533	ABCA2	ATP binding cassette subfamily A member 2	protein_coding	NP_001597.2;NP_997698.1	32	600047	.	2214	6.44395	14.5821
21	NM_001089	ABCA3	ATP binding cassette subfamily A member 3	protein_coding	NP_001080.2	33	601615	.	38	0.133001	0.30097
22	NM_001271696,NM_001271697,NM_001271698,NM_001271699,NM_004299	ABCB7	ATP binding cassette subfamily B member 7	protein_coding	NP_001258625.1;NP_001258626.1;NP_001258627.1;NP_001258628.1;NP_004290.2	48	300135	.	959	4.92124	11.1363
23	NM_001025091,NM_001090	ABCF1	ATP binding cassette subfamily F member 1	protein_coding	NP_001020262.1;NP_001081.1	70	603429	.	4641	32.2139	72.8972
24	NM_000350	ABCA4	ATP binding cassette subfamily A member 4	protein_coding	NP_000341.2	34	601691	.	33	0.10432	0.236067
25	NM_005157,NM_007313	ABL1	ABL proto-oncogene 1, non-receptor tyrosine kinase	protein_coding	NP_005148.2;NP_009297.2	76	189980	.	5069	21.2864	48.1692
26	NM_001091,NM_001272072	AOC1	amine oxidase copper containing 1	protein_coding	NP_001082.2;NP_001259001.1	80	104610	.	0	0	0
27	NM_001136000,NM_001136001,NM_001168236,NM_001168237,NM_001168238,NM_001168239,NM_005158,NM_007314	ABL2	ABL proto-oncogene 2, non-receptor tyrosine kinase	protein_coding	NP_001129472.1;NP_001129473.1;NP_001161708.1;NP_001161709.1;NP_001161710.1;NP_001161711.1;NP_005149.4;NP_009298.1	77	164690	.	1217	2.3709	5.36514
28	NM_020469	ABO	ABO, alpha 1-3-N-acetylgalactosaminyltransferase and alpha 1-3-galactosyltransferase	protein_coding	NP_065202.2	79	110300	.	0	0	0
29	NM_001092,NM_001159746,NM_001256847,NM_001282149,NM_001322840,NM_001322841,NM_001322842,NM_021962	ABR	ABR activator of RhoGEF and GTPase	protein_coding	NP_001083.2;NP_001153218.1;NP_001243776.1;NP_001269078.1;NP_001309769.1;NP_001309770.1;NP_001309771.1;NP_068781.2	81	600365	.	83	0.332337	0.752048
30	NM_001130410,NM_001607,NR_024024	ACAA1	acetyl-CoA acyltransferase 1	protein_coding	NP_001123882.1;NP_001598.1	82	604054	.	5291	72.7395	164.603
31	NM_198834,NM_198836,NM_198837,NM_198838,NM_198839	ACACA	acetyl-CoA carboxylase alpha	protein_coding	NP_942131.1;NP_942133.1;NP_942134.1;NP_942135.1;NP_942136.1	84	200350	.	9747	23.9565	54.2115
32	NM_001093	ACACB	acetyl-CoA carboxylase beta	protein_coding	NP_001084.3	85	601557	.	490	1.23393	2.79227
33	NM_001608	ACADL	acyl-CoA dehydrogenase long chain	protein_coding	NP_001599.1	88	609576	.	27	0.24735	0.559731
34	NM_000016,NM_001127328,NM_001286042,NM_001286043,NM_001286044	ACADM	acyl-CoA dehydrogenase medium chain	protein_coding	NP_000007.1;NP_001120800.1;NP_001272971.1;NP_001272972.1;NP_001272973.1	89	607008	.	2422	21.8331	49.4064
35	NM_000017,NM_001302554	ACADS	acyl-CoA dehydrogenase short chain	protein_coding	NP_000008.1;NP_001289483.1	90	606885	.	363	4.60653	10.4242
36	NM_001330174,NM_001609	ACADSB	acyl-CoA dehydrogenase short/branched chain	protein_coding	NP_001317103.1;NP_001600.1	91	600301	.	5506	22.2325	50.3101
37	NM_000018,NM_001033859,NM_001270447,NM_001270448	ACADVL	acyl-CoA dehydrogenase very long chain	protein_coding	NP_000009.1;NP_001029031.1;NP_001257376.1;NP_001257377.1	92	609575	.	6620	70.975	160.61
38	NM_000019	ACAT1	acetyl-CoA acetyltransferase 1	protein_coding	NP_000010.1	93	607809	.	2152	33.0567	74.8042
39	NM_001303253,NM_005891	ACAT2	acetyl-CoA acetyltransferase 2	protein_coding	NP_001290182.1;NP_005882.2	94	100678	.	13005	200.939	454.707
40	NM_001094,NM_183377	ASIC2	acid sensing ion channel subunit 2	protein_coding	NP_001085.2;NP_899233.1	99	601784	.	0	0	0
41	NM_001095,NM_001256830,NM_020039,NR_046389	ASIC1	acid sensing ion channel subunit 1	protein_coding	NP_001086.2;NP_001243759.1;NP_064423.2	100	602866	.	405	2.457	5.55997
43	NM_000665,NM_001282449,NM_001302621,NM_001302622,NM_001367915,NM_001367917,NM_001367918,NM_001367919,NR_160407,NR_160408	ACHE	acetylcholinesterase (Cartwright blood group)	protein_coding	NP_000656.1;NP_001269378.1;NP_001289550.1;NP_001289551.1;NP_001354844.1;NP_001354846.1;NP_001354847.1;NP_001354848.1	108	100740	.	44	0.420976	0.952635
47	NM_001096,NM_001303274,NM_001303275,NM_198830	ACLY	ATP citrate lyase	protein_coding	NP_001087.2;NP_001290203.1;NP_001290204.1;NP_942127.1	115	108728	.	31704	173.761	393.206
48	NM_001278352,NM_001362840,NM_002197	ACO1	aconitase 1	protein_coding	NP_001265281.1;NP_001349769.1;NP_002188.1	117	100880	.	2564	8.1159	18.3655
49	NM_001097	ACR	acrosin	protein_coding	NP_001088.2	126	102480	.	0	0	0
50	NM_001098	ACO2	aconitase 2	protein_coding	NP_001089.1	118	100850	.	5797	50.0579	113.277
51	NM_001185039,NM_004035,NM_007292	ACOX1	acyl-CoA oxidase 1	protein_coding	NP_001171968.1;NP_004026.2;NP_009223.2	119	609751	.	4767	15.3372	34.7066
52	NM_001040649,NM_004300,NM_007099,NR_024080	ACP1	acid phosphatase 1	protein_coding	NP_001035739.1;NP_004291.1;NP_009030.1	122	171500	.	4383	68.991	156.12
53	NM_001302489,NM_001302490,NM_001302491,NM_001302492,NM_001357016,NM_001610	ACP2	acid phosphatase 2, lysosomal	protein_coding	NP_001289418.1;NP_001289419.1;NP_001289420.1;NP_001289421.1;NP_001343945.1;NP_001601.1	123	171650	.	1210	13.4801	30.5042
54	NM_001111034,NM_001111035,NM_001111036,NM_001322023,NM_001611	ACP5	acid phosphatase 5, tartrate resistant	protein_coding	NP_001104504.1;NP_001104505.1;NP_001104506.1;NP_001308952.1;NP_001602.1	124	171640	.	0	0	0
55	NM_001099,NM_001134194,NM_001292037	ACP3	acid phosphatase, prostate	protein_coding	NP_001090.2;NP_001127666.1;NP_001278966.1	125	171790	.	0	0	0
56	NM_001612,NM_020069,NM_020107,NM_020108	ACRV1	acrosomal vesicle protein 1	protein_coding	NP_001603.1;NP_064454.1;NP_064492.1;NP_064493.1	127	102525	.	0	0	0
58	NM_001100	ACTA1	actin alpha 1, skeletal muscle	protein_coding	NP_001091.1	129	102610	.	6	0.087961	0.199048
59	NM_001141945,NM_001320855,NM_001613	ACTA2	actin alpha 2, smooth muscle	protein_coding	NP_001135417.1;NP_001307784.1;NP_001604.1	130	102620	.	3	0.036379	0.082324
60	NM_001101	ACTB	actin beta	protein_coding	NP_001092.1	132	102630	.	151493	1974.05	4467.11
62	gene-ACTBP2	ACTBP2	ACTB pseudogene 2	pseudogene	.	135	.	.	3	0.0379	0.085763
64	gene-ACTBP4	ACTBP4	ACTB pseudogene 4	pseudogene	.	137	.	.	0	0	0
67	gene-ACTBP7	ACTBP7	ACTB pseudogene 7	pseudogene	.	140	.	.	2	0.018566	0.042014
68	gene-ACTBP8	ACTBP8	ACTB pseudogene 8	pseudogene	.	141	.	.	0	0	0
69	gene-ACTBP9	ACTBP9	ACTB pseudogene 9	pseudogene	.	142	.	.	0	0	0
70	NM_005159	ACTC1	actin alpha cardiac muscle 1	protein_coding	NP_005150.1	143	102540	.	0	0	0
71	NM_001199954,NM_001614,NR_037688	ACTG1	actin gamma 1	protein_coding	NP_001186883.1;NP_001605.1	144	102560	.	60966	750.796	1698.98
72	NM_001199893,NM_001615	ACTG2	actin gamma 2, smooth muscle	protein_coding	NP_001186822.1;NP_001606.1	145	102545	.	0	0	0
73	gene-ACTG1P1	ACTG1P1	actin gamma 1 pseudogene 1	pseudogene	.	146	.	.	10	0.116889	0.26451
75	gene-ACTG1P3	ACTG1P3	actin gamma 1 pseudogene 3	pseudogene	.	148	.	.	0	0	0
81	NM_001322033,NM_004924	ACTN4	actinin alpha 4	protein_coding	NP_001308962.1;NP_004915.2	166	604638	.	24850	117.587	266.09
82	gene-ACTG1P9	ACTG1P9	actin gamma 1 pseudogene 9	pseudogene	.	154	.	.	2	0.02777	0.062841
83	gene-ACTG1P10	ACTG1P10	actin gamma 1 pseudogene 10	pseudogene	.	155	.	.	0	0	0
86	NM_004301,NM_177989,NM_178042	ACTL6A	actin like 6A	protein_coding	NP_004292.1;NP_817126.1;NP_829888.1	24124	604958	.	2424	30.6278	69.3079
87	NM_001102,NM_001130004,NM_001130005	ACTN1	actinin alpha 1	protein_coding	NP_001093.1;NP_001123476.1;NP_001123477.1	163	102575	.	5896	38.0369	86.0741
88	NM_001103,NM_001278343,NM_001278344	ACTN2	actinin alpha 2	protein_coding	NP_001094.1;NP_001265272.1;NP_001265273.1	164	102573	.	0	0	0
89	NM_001104,NM_001258371	ACTN3	actinin alpha 3 (gene/pseudogene)	protein_coding	NP_001095.2;NP_001245300.2	165	102574	.	31	0.237962	0.538486
90	NM_001105,NM_001111067,NM_001347663,NM_001347664,NM_001347665,NM_001347666,NM_001347667	ACVR1	activin A receptor type 1	protein_coding	NP_001096.1;NP_001104537.1;NP_001334592.1;NP_001334593.1;NP_001334594.1;NP_001334595.1;NP_001334596.1	171	102576	.	982	7.23126	16.3637
91	NM_004302,NM_020327,NM_020328	ACVR1B	activin A receptor type 1B	protein_coding	NP_004293.1;NP_064732.3;NP_064733.3	172	601300	.	2073	10.7976	24.4339
92	NM_001278579,NM_001278580,NM_001616	ACVR2A	activin A receptor type 2A	protein_coding	NP_001265508.1;NP_001265509.1;NP_001607.1	173	102581	.	778	3.52562	7.97817
93	NM_001106	ACVR2B	activin A receptor type 2B	protein_coding	NP_001097.2	174	602730	.	1200	2.40354	5.43901
94	NM_000020,NM_001077401	ACVRL1	activin A receptor like type 1	protein_coding	NP_000011.2;NP_001070869.1	175	601284	.	0	0	0
95	NM_000666,NM_001198895,NM_001198896,NM_001198897,NM_001198898	ACY1	aminoacylase 1	protein_coding	NP_000657.1;NP_001185824.1;NP_001185825.1;NP_001185826.1;NP_001185827.1	177	104620	.	2064	34.4109	77.8689
97	NM_001107,NM_001302616,NM_001302617,NR_126393,NR_126394,NR_126395	ACYP1	acylphosphatase 1	protein_coding	NP_001098.1;NP_001289545.1;NP_001289546.1	179	600875	.	133	4.97711	11.2627
98	NM_001320586,NM_001320587,NM_001320588,NM_001320589,NM_001320590,NM_138448	ACYP2	acylphosphatase 2	protein_coding	NP_001307515.1;NP_001307516.1;NP_001307517.1;NP_001307518.1;NP_001307519.1;NP_612457.1	180	102595	.	234	5.78541	13.0919
100	NM_000022,NM_001322050,NM_001322051,NR_136160	ADA	adenosine deaminase	protein_coding	NP_000013.2;NP_001308979.1;NP_001308980.1	186	608958	.	78	1.22806	2.77898
101	NM_001109,NM_001164489,NM_001164490	ADAM8	ADAM metallopeptidase domain 8	protein_coding	NP_001100.3;NP_001157961.1;NP_001157962.1	215	602267	.	236	1.74164	3.94117
102	NM_001110,NM_001320570	ADAM10	ADAM metallopeptidase domain 10	protein_coding	NP_001101.1;NP_001307499.1	188	602192	.	4758	10.0679	22.7828
103	NM_001025107,NM_001111,NM_001193495,NM_001365045,NM_001365046,NM_001365047,NM_001365048,NM_001365049,NM_015840,NM_015841	ADAR	adenosine deaminase RNA specific	protein_coding	NP_001020278.1;NP_001102.3;NP_001180424.1;NP_001351974.1;NP_001351975.1;NP_001351976.1;NP_001351977.1;NP_001351978.1;NP_056655.3;NP_056656.3	225	146920	.	15610	56.3982	127.624
104	NM_001112,NM_001160230,NM_001346687,NM_001346688,NM_015833,NM_015834,NR_027672,NR_027673,NR_027674,NR_073200,NR_144483	ADARB1	adenosine deaminase RNA specific B1	protein_coding	NP_001103.1;NP_001153702.1;NP_001333616.1;NP_001333617.1;NP_056648.1;NP_056649.1	226	601218	.	750	3.12455	7.07058
105	NM_018702	ADARB2	adenosine deaminase RNA specific B2 (inactive)	protein_coding	NP_061172.1	227	602065	.	0	0	0
107	NM_001281768,NM_021116	ADCY1	adenylate cyclase 1	protein_coding	NP_001268697.1;NP_066939.1	232	103072	.	0	0	0
108	NM_020546	ADCY2	adenylate cyclase 2	protein_coding	NP_065433.2	233	103071	.	0	0	0
109	NM_001320613,NM_004036	ADCY3	adenylate cyclase 3	protein_coding	NP_001307542.1;NP_004027.2	234	600291	.	92	0.435186	0.984788
111	NM_001199642,NM_183357	ADCY5	adenylate cyclase 5	protein_coding	NP_001186571.1;NP_899200.1	236	600293	.	291	1.12473	2.54516
112	NM_015270	ADCY6	adenylate cyclase 6	protein_coding	NP_056085.1	237	600294	.	2629	10.1861	23.0503
113	NM_001114,NM_001286057	ADCY7	adenylate cyclase 7	protein_coding	NP_001105.1;NP_001272986.1	238	600385	.	233	0.876132	1.98261
114	NM_001115	ADCY8	adenylate cyclase 8	protein_coding	NP_001106.1	239	103070	.	0	0	0
115	NM_001116	ADCY9	adenylate cyclase 9	protein_coding	NP_001107.2	240	603302	.	4567	13.5121	30.5766
116	NM_001099733,NM_001117	ADCYAP1	adenylate cyclase activating polypeptide 1	protein_coding	NP_001093203.1;NP_001108.2	241	102980	.	6	0.036799	0.083273
117	NM_001118,NM_001199635,NM_001199636,NM_001199637	ADCYAP1R1	ADCYAP receptor type I	protein_coding	NP_001109.2;NP_001186564.1;NP_001186565.1;NP_001186566.1	242	102981	.	0	0	0
118	NM_001119,NM_001286645,NM_001354754,NM_001354755,NM_001354756,NM_001354757,NM_001354758,NM_001354759,NM_001354761,NM_001354762,NM_014189,NM_014190,NM_176801	ADD1	adducin 1	protein_coding	NP_001110.2;NP_001273574.1;NP_001341683.1;NP_001341684.1;NP_001341685.1;NP_001341686.1;NP_001341687.1;NP_001341688.1;NP_001341690.1;NP_001341691.1;NP_054908.2;NP_054909.2;NP_789771.1	243	102680	.	11590	68.6491	155.347
119	NM_001185054,NM_001185055,NM_001617,NM_017482,NM_017488	ADD2	adducin 2	protein_coding	NP_001171983.1;NP_001171984.1;NP_001608.1;NP_059516.2;NP_059522.1	244	102681	.	0	0	0
120	NM_001121,NM_001320591,NM_001320592,NM_001320593,NM_001320594,NM_016824,NM_019903	ADD3	adducin 3	protein_coding	NP_001112.2;NP_001307520.1;NP_001307521.1;NP_001307522.1;NP_001307523.1;NP_058432.1;NP_063968.1	245	601568	.	8099	43.8996	99.3409
123	NM_001122,NR_038064	PLIN2	perilipin 2	protein_coding	NP_001113.2	248	103195	.	6131	76.2141	172.466
124	NM_000667	ADH1A	alcohol dehydrogenase 1A (class I), alpha polypeptide	protein_coding	NP_000658.1	249	103700	.	11	0.165967	0.375569
125	NM_000668,NM_001286650	ADH1B	alcohol dehydrogenase 1B (class I), beta polypeptide	protein_coding	NP_000659.2;NP_001273579.1	250	103720	.	0	0	0
126	NM_000669,NR_133005	ADH1C	alcohol dehydrogenase 1C (class I), gamma polypeptide	protein_coding	NP_000660.1	251	103730	.	0	0	0
127	NM_000670,NM_001306171,NM_001306172	ADH4	alcohol dehydrogenase 4 (class II), pi polypeptide	protein_coding	NP_000661.2;NP_001293100.1;NP_001293101.1	252	103740	.	14	0.131834	0.298327
128	NM_000671	ADH5	alcohol dehydrogenase 5 (class III), chi polypeptide	protein_coding	NP_000662.3	253	103710	.	6423	57.1821	129.398
130	NM_000672,NM_001102470,NR_132990	ADH6	alcohol dehydrogenase 6 (class V)	protein_coding	NP_000663.1;NP_001095940.1	255	103735	.	466	4.00988	9.074
131	NM_000673,NM_001166504	ADH7	alcohol dehydrogenase 7 (class IV), mu or sigma polypeptide	protein_coding	NP_000664.2;NP_001159976.1	256	600086	.	0	0	0
132	NM_001123,NM_001202449,NM_001202450,NM_001369123,NM_001369124,NM_006721	ADK	adenosine kinase	protein_coding	NP_001114.2;NP_001189378.1;NP_001189379.1;NP_001356052.1;NP_001356053.1;NP_006712.2	257	102750	.	886	10.1184	22.897
133	NM_001124	ADM	adrenomedullin	protein_coding	NP_001115.1	259	103275	.	520	8.22535	18.6132
134	NM_000674,NM_001048230,NM_001365065,NM_001365066	ADORA1	adenosine A1 receptor	protein_coding	NP_000665.1;NP_001041695.1;NP_001351994.1;NP_001351995.1	262	102775	.	88	0.709837	1.6063
135	NM_000675,NM_001278497,NM_001278498,NM_001278499,NM_001278500,NR_103543,NR_103544	ADORA2A	adenosine A2a receptor	protein_coding	NP_000666.2;NP_001265426.1;NP_001265427.1;NP_001265428.1;NP_001265429.1	263	102776	.	0	0	0
136	NM_000676	ADORA2B	adenosine A2b receptor	protein_coding	NP_000667.1	264	600446	.	31	0.378759	0.857097
137	gene-ADORA2BP1	ADORA2BP1	adenosine A2b receptor pseudogene 1	pseudogene	.	265	.	.	0	0	0
140	NM_000677,NM_001302678,NM_001302679	ADORA3	adenosine A3 receptor	protein_coding	NP_000668.1;NP_001289607.1;NP_001289608.1	268	600445	.	0	0	0
141	NM_001125,NM_001291949,NM_001291950,NM_001371092	ADPRH	ADP-ribosylarginine hydrolase	protein_coding	NP_001116.1;NP_001278878.1;NP_001278879.1;NP_001358021.1	269	603081	.	136	0.879839	1.991
142	NM_001618	PARP1	poly(ADP-ribose) polymerase 1	protein_coding	NP_001609.2	270	173870	.	19646	116.607	263.871
143	NM_006437	PARP4	poly(ADP-ribose) polymerase family member 4	protein_coding	NP_006428.2	271	607519	.	2642	11.4701	25.9558
144	gene-PARP1P1	PARP1P1	poly(ADP-ribose) polymerase 1 pseudogene 1	pseudogene	.	275	.	.	0	0	0
145	gene-PARP1P2	PARP1P2	poly(ADP-ribose) polymerase 1 pseudogene 2	pseudogene	.	276	.	.	0	0	0
146	NM_000678	ADRA1D	adrenoceptor alpha 1D	protein_coding	NP_000669.1	280	104219	.	3	0.016051	0.036323
147	NM_000679	ADRA1B	adrenoceptor alpha 1B	protein_coding	NP_000670.1	278	104220	.	0	0	0
148	NM_000680,NM_001322502,NM_001322503,NM_001322504,NM_033302,NM_033303,NM_033304,NR_136343	ADRA1A	adrenoceptor alpha 1A	protein_coding	NP_000671.2;NP_001309431.1;NP_001309432.1;NP_001309433.1;NP_150645.2;NP_150646.3;NP_150647.2	277	104221	.	0	0	0
150	NM_000681	ADRA2A	adrenoceptor alpha 2A	protein_coding	NP_000672.3	281	104210	.	4	0.023022	0.052097
151	NM_000682	ADRA2B	adrenoceptor alpha 2B	protein_coding	NP_000673.2	282	104260	.	2	0.012808	0.028983
152	NM_000683	ADRA2C	adrenoceptor alpha 2C	protein_coding	NP_000674.2	283	104250	.	424	4.66815	10.5636
153	NM_000684	ADRB1	adrenoceptor beta 1	protein_coding	NP_000675.1	285	109630	.	61	0.470481	1.06466
154	NM_000024	ADRB2	adrenoceptor beta 2	protein_coding	NP_000015.1	286	109690	.	12	0.128223	0.290158
155	NM_000025	ADRB3	adrenoceptor beta 3	protein_coding	NP_000016.1	288	109691	.	0	0	0
156	NM_001619	GRK2	G protein-coupled receptor kinase 2	protein_coding	NP_001610.2	289	109635	.	7253	50.3245	113.88
157	NM_001362778,NM_005160	GRK3	G protein-coupled receptor kinase 3	protein_coding	NP_001349707.1;NP_005151.2	290	109636	.	826	2.10224	4.75718
158	NM_000026,NM_001123378,NM_001317923,NM_001363840,NR_134256	ADSL	adenylosuccinate lyase	protein_coding	NP_000017.1;NP_001116850.1;NP_001304852.1;NP_001350769.1	291	608222	.	5560	40.7464	92.2054
159	NM_001126,NM_001365073	ADSS2	adenylosuccinate synthase 2	protein_coding	NP_001117.2;NP_001352002.1	292	103060	.	4088	37.7409	85.4043
160	NM_014203,NM_130787	AP2A1	adaptor related protein complex 2 subunit alpha 1	protein_coding	NP_055018.2;NP_570603.2	561	601026	.	3735	26.2434	59.3863
161	NM_001242837,NM_012305,NR_144509,NR_144510	AP2A2	adaptor related protein complex 2 subunit alpha 2	protein_coding	NP_001229766.1;NP_036437.1	562	607242	.	2336	12.0565	27.2828
162	NM_001127,NM_001166019,NM_145730	AP1B1	adaptor related protein complex 1 subunit beta 1	protein_coding	NP_001118.3;NP_001159491.1;NP_663782.2	554	600157	.	10477	60.0344	135.852
163	NM_001030006,NM_001282	AP2B1	adaptor related protein complex 2 subunit beta 1	protein_coding	NP_001025177.1;NP_001273.1	563	601025	.	18731	77.8395	176.144
164	NM_001030007,NM_001128	AP1G1	adaptor related protein complex 1 subunit gamma 1	protein_coding	NP_001025178.1;NP_001119.3	555	603533	.	5902	21.0886	47.7216
165	NM_001129	AEBP1	AE binding protein 1	protein_coding	NP_001120.3	303	602981	.	69	0.393378	0.89018
166	NM_001130,NM_198969,NM_198970	TLE5	TLE family member 5, transcriptional modulator	protein_coding	NP_001121.2;NP_945320.1;NP_945321.1	307	600188	.	7793	103.241	233.625
167	NM_001131,NM_001205220,NM_170609	CRISP1	cysteine rich secretory protein 1	protein_coding	NP_001122.2;NP_001192149.1;NP_733758.1	304	601193	.	0	0	0
172	NR_003226,NR_003227,NR_003228	AFG3L1P	AFG3 like matrix AAA peptidase subunit 1, pseudogene	transcribed_pseudogene	.	314	603020	.	1780	13.9407	31.5465
173	NM_001133	AFM	afamin	protein_coding	NP_001124.1	316	104145	.	105	1.23082	2.78524
174	NM_001134,NM_001354717	AFP	alpha fetoprotein	protein_coding	NP_001125.1;NP_001341646.2	317	104150	.	755605	7357.34	16649
175	NM_000027,NM_001171988,NR_033655	AGA	aspartylglucosaminidase	protein_coding	NP_000018.2;NP_001165459.1	318	613228	.	949	10.9588	24.7989
176	NM_001135,NM_001369268,NM_013227	ACAN	aggrecan	protein_coding	NP_001126.3;NP_001356197.1;NP_037359.3	319	155760	.	0	0	0
177	NM_001136,NM_001206929,NM_001206932,NM_001206934,NM_001206936,NM_001206940,NM_001206954,NM_001206966,NM_172197,NR_038190	AGER	advanced glycosylation end-product specific receptor	protein_coding	NP_001127.1;NP_001193858.1;NP_001193861.1;NP_001193863.1;NP_001193865.1;NP_001193869.1;NP_001193883.1;NP_001193895.1;NP_751947.1	320	600214	.	75	1.16181	2.62906
178	NM_000028,NM_000642,NM_000643,NM_000644,NM_000646	AGL	amylo-alpha-1, 6-glucosidase, 4-alpha-glucanotransferase	protein_coding	NP_000019.2;NP_000633.2;NP_000634.2;NP_000635.2;NP_000637.2	321	610860	.	2409	8.01908	18.1465
181	NM_001138	AGRP	agouti related neuropeptide	protein_coding	NP_001129.1	330	602311	.	0	0	0
182	NM_000214	JAG1	jagged canonical Notch ligand 1	protein_coding	NP_000205.1	6188	601920	.	9633	38.2878	86.6418
183	NM_000029	AGT	angiotensinogen	protein_coding	NP_000020.1	333	106150	.	30275	337.827	764.473
185	NM_000685,NM_004835,NM_009585,NM_031850,NM_032049	AGTR1	angiotensin II receptor type 1	protein_coding	NP_000676.1;NP_004826.5;NP_033611.1;NP_114038.4;NP_114438.2	336	106165	.	296	2.95717	6.69182
186	NM_000686	AGTR2	angiotensin II receptor type 2	protein_coding	NP_000677.2	338	300034	.	0	0	0
187	NM_005161,NR_027991	APLNR	apelin receptor	protein_coding	NP_005152.1	339	600052	.	0	0	0
189	NM_000030	AGXT	alanine--glyoxylate and serine--pyruvate aminotransferase	protein_coding	NP_000021.1	341	604285	.	103	0.83721	1.89453
190	NM_000475	NR0B1	nuclear receptor subfamily 0 group B member 1	protein_coding	NP_000466.2	7960	300473	.	0	0	0
191	NM_000687,NM_001161766,NM_001322084,NM_001322085,NM_001322086,NM_001362750	AHCY	adenosylhomocysteinase	protein_coding	NP_000678.1;NP_001155238.1;NP_001309013.1;NP_001309014.1;NP_001309015.1;NP_001349679.1	343	180960	.	22215	243.866	551.848
196	NM_001621	AHR	aryl hydrocarbon receptor	protein_coding	NP_001612.1	348	600253	.	3943	14.9123	33.7453
197	NM_001354571,NM_001354572,NM_001354573,NM_001622	AHSG	alpha 2-HS glycoprotein	protein_coding	NP_001341500.1;NP_001341501.1;NP_001341502.1;NP_001613.2	349	138680	.	9020	135.52	306.67
199	NM_001318970,NM_001623,NM_032955	AIF1	allograft inflammatory factor 1	protein_coding	NP_001305899.1;NP_001614.3;NP_116573.1	352	601833	.	0	0	0
202	NM_001371242,NM_001624	CRYBG1	crystallin beta-gamma domain containing 1	protein_coding	NP_001358171.1;NP_001615.2	356	601797	.	1414	3.32475	7.5236
203	NM_000476,NM_001318121,NM_001318122	AK1	adenylate kinase 1	protein_coding	NP_000467.1;NP_001305050.1;NP_001305051.1	361	103000	.	741	7.71682	17.4625
204	NM_001199199,NM_001319139,NM_001319140,NM_001319141,NM_001319142,NM_001319143,NM_001625,NM_013411,NR_134976	AK2	adenylate kinase 2	protein_coding	NP_001186128.1;NP_001306068.1;NP_001306069.1;NP_001306070.1;NP_001306071.1;NP_001306072.1;NP_001616.1;NP_037543.1	362	103020	.	3118	17.3254	39.2057
205	NM_001005353,NM_001330616,NM_013410,NM_203464	AK4	adenylate kinase 4	protein_coding	NP_001005353.1;NP_001317545.1;NP_037542.1;NP_982289.1	363	103030	.	10221	35.1808	79.611
206	gene-AK4P1	AK4P1	adenylate kinase 4 pseudogene 1	pseudogene	.	364	.	.	303	2.99194	6.77048
207	NM_001014431,NM_001014432,NM_005163	AKT1	AKT serine/threonine kinase 1	protein_coding	NP_001014431.1;NP_001014432.1;NP_005154.2	391	164730	.	3169	26.599	60.1911
208	NM_001243027,NM_001243028,NM_001330511,NM_001626	AKT2	AKT serine/threonine kinase 2	protein_coding	NP_001229956.1;NP_001229957.1;NP_001317440.1;NP_001617.1	392	164731	.	4558	20.586	46.5844
210	NM_000031,NM_001003945,NM_001317745	ALAD	aminolevulinate dehydratase	protein_coding	NP_000022.3;NP_001003945.1;NP_001304674.1	395	125270	.	1827	13.4882	30.5225
211	NM_000688,NM_001304443,NM_001304444,NM_199166	ALAS1	5'-aminolevulinate synthase 1	protein_coding	NP_000679.1;NP_001291372.1;NP_001291373.1;NP_954635.1	396	125290	.	3725	37.4502	84.7465
212	NM_000032,NM_001037967,NM_001037968	ALAS2	5'-aminolevulinate synthase 2	protein_coding	NP_000023.2;NP_001033056.1;NP_001033057.1	397	301300	.	0	0	0
213	NM_000477	ALB	albumin	protein_coding	NP_000468.1	399	103600	.	589568	6092.2	13786.1
214	NM_001243280,NM_001243281,NM_001243283,NM_001627	ALCAM	activated leukocyte cell adhesion molecule	protein_coding	NP_001230209.1;NP_001230210.1;NP_001230212.1;NP_001618.2	400	601662	.	3444	17.4432	39.4724
215	NM_000033	ABCD1	ATP binding cassette subfamily D member 1	protein_coding	NP_000024.2	61	300371	.	598	3.84321	8.69683
216	NM_000689	ALDH1A1	aldehyde dehydrogenase 1 family member A1	protein_coding	NP_000680.2	402	100640	.	44639	502.854	1137.91
217	NM_000690,NM_001204889	ALDH2	aldehyde dehydrogenase 2 family member	protein_coding	NP_000681.2;NP_001191818.1	404	100650	.	8069	19.9259	45.0904
218	NM_000691,NM_001135167,NM_001135168,NM_001330150	ALDH3A1	aldehyde dehydrogenase 3 family member A1	protein_coding	NP_000682.3;NP_001128639.1;NP_001128640.1;NP_001317079.1	405	100660	.	12	0.13731	0.310721
219	NM_000692	ALDH1B1	aldehyde dehydrogenase 1 family member B1	protein_coding	NP_000683.3	407	100670	.	1670	13.0199	29.4628
220	NM_000693,NM_001293815	ALDH1A3	aldehyde dehydrogenase 1 family member A3	protein_coding	NP_000684.2;NP_001280744.1	409	600463	.	0	0	0
221	NM_000694,NM_001030010,NM_001161473,NM_001290058,NM_001290059	ALDH3B1	aldehyde dehydrogenase 3 family member B1	protein_coding	NP_000685.1;NP_001025181.1;NP_001154945.1;NP_001276987.1;NP_001276988.1	410	600466	.	180	1.53356	3.47032
222	NM_001031615,NM_001354345	ALDH3B2	aldehyde dehydrogenase 3 family member B2	protein_coding	NP_001026786.2;NP_001341274.1	411	601917	.	0	0	0
223	NM_000696,NM_001365774	ALDH9A1	aldehyde dehydrogenase 9 family member A1	protein_coding	NP_000687.3;NP_001352703.1	412	602733	.	1537	14.4622	32.7266
224	NM_000382,NM_001031806,NM_001369136,NM_001369137,NM_001369138,NM_001369139,NM_001369146,NM_001369148	ALDH3A2	aldehyde dehydrogenase 3 family member A2	protein_coding	NP_000373.1;NP_001026976.1;NP_001356065.1;NP_001356066.1;NP_001356067.1;NP_001356068.1;NP_001356075.1;NP_001356077.1	403	609523	.	3188	20.1986	45.7077
225	NM_005164	ABCD2	ATP binding cassette subfamily D member 2	protein_coding	NP_005155.1	66	601081	.	36	0.134989	0.305469
226	NM_001127617,NM_001243177,NM_184041,NM_184043	ALDOA	aldolase, fructose-bisphosphate A	protein_coding	NP_001121089.1;NP_001230106.1;NP_908930.1;NP_908932.1	414	103850	.	26340	210.359	476.023
228	gene-ALDOAP2	ALDOAP2	ALDOA pseudogene 2	pseudogene	.	416	.	.	0	0	0
229	NM_000035	ALDOB	aldolase, fructose-bisphosphate B	protein_coding	NP_000026.2	417	612724	.	13	0.118145	0.267352
230	NM_005165	ALDOC	aldolase, fructose-bisphosphate C	protein_coding	NP_005156.1	418	103870	.	332	4.87403	11.0295
231	NM_001346142,NM_001628,NR_144376	AKR1B1	aldo-keto reductase family 1 member B	protein_coding	NP_001333071.1;NP_001619.1	381	103880	.	100	1.58625	3.58954
236	gene-AKR1B1P2	AKR1B1P2	aldo-keto reductase family 1 member B1 pseudogene 2	pseudogene	.	425	.	.	0	0	0
238	NM_001353765,NM_004304	ALK	ALK receptor tyrosine kinase	protein_coding	NP_001340694.1;NP_004295.2	427	105590	.	0	0	0
239	NM_000697	ALOX12	arachidonate 12-lipoxygenase, 12S type	protein_coding	NP_000688.2	429	152391	.	0	0	0
240	NM_000698,NM_001256153,NM_001256154,NM_001320861,NM_001320862	ALOX5	arachidonate 5-lipoxygenase	protein_coding	NP_000689.1;NP_001243082.1;NP_001243083.1;NP_001307790.1;NP_001307791.1	435	152390	.	0	0	0
241	NM_001204406,NM_001629	ALOX5AP	arachidonate 5-lipoxygenase activating protein	protein_coding	NP_001191335.1;NP_001620.2	436	603700	.	0	0	0
242	NM_001139	ALOX12B	arachidonate 12-lipoxygenase, 12R type	protein_coding	NP_001130.1	430	603741	.	0	0	0
243	gene-ALOX12P1	ALOX12P1	arachidonate 12-lipoxygenase pseudogene 1	pseudogene	.	431	.	.	0	0	0
245	NR_002710,NR_120453	ALOX12P2	arachidonate 12-lipoxygenase pseudogene 2	transcribed_pseudogene	.	432	.	.	123	1.11122	2.51458
246	NM_001140	ALOX15	arachidonate 15-lipoxygenase	protein_coding	NP_001131.3	433	152392	.	4	0.034109	0.077186
247	NM_001039130,NM_001039131,NM_001141	ALOX15B	arachidonate 15-lipoxygenase type B	protein_coding	NP_001034219.1;NP_001034220.1;NP_001132.2	434	603697	.	0	0	0
248	NM_001631	ALPI	alkaline phosphatase, intestinal	protein_coding	NP_001622.2	437	171740	.	17	0.11844	0.26802
249	NM_000478,NM_001127501,NM_001177520,NM_001369803,NM_001369804,NM_001369805	ALPL	alkaline phosphatase, biomineralization associated	protein_coding	NP_000469.3;NP_001120973.2;NP_001170991.1;NP_001356732.1;NP_001356733.1;NP_001356734.1	438	171760	.	14	0.124352	0.281398
250	NM_001632	ALPP	alkaline phosphatase, placental	protein_coding	NP_001623.3	439	171800	.	0	0	0
251	NM_031313	ALPG	alkaline phosphatase, germ cell	protein_coding	NP_112603.2	441	171810	.	0	0	0
257	NM_006492	ALX3	ALX homeobox 3	protein_coding	NP_006483.2	449	606014	.	0	0	0
258	NM_016519	AMBN	ameloblastin	protein_coding	NP_057603.1	452	601259	.	0	0	0
259	NM_001633	AMBP	alpha-1-microglobulin/bikunin precursor	protein_coding	NP_001624.1	453	176870	.	64661	1209.78	2737.62
262	NM_001287214,NM_001287215,NM_001287216,NM_001634,NR_109768	AMD1	adenosylmethionine decarboxylase 1	protein_coding	NP_001274143.1;NP_001274144.1;NP_001274145.1;NP_001625.2	457	180980	.	9601	66.3832	150.219
263	gene-AMD1P2,gene-AMD1P2-2	AMD1P2	adenosylmethionine decarboxylase 1 pseudogene 2	pseudogene	.	460	.	.	0	0	0
265	NM_001142,NM_182680,NM_182681	AMELX	amelogenin X-linked	protein_coding	NP_001133.1;NP_872621.1;NP_872622.1	461	300391	.	0	0	0
266	NM_001143,NM_001364814	AMELY	amelogenin Y-linked	protein_coding	NP_001134.1;NP_001351743.1	462	410000	.	0	0	0
267	NM_001144,NM_001323511,NM_001323512	AMFR	autocrine motility factor receptor	protein_coding	NP_001135.3;NP_001310440.1;NP_001310441.1	463	603243	.	1857	12.1861	27.5762
268	NM_000479	AMH	anti-Mullerian hormone	protein_coding	NP_000470.3	464	600957	.	51	0.661654	1.49726
269	NM_001164690,NM_001164691,NM_020547	AMHR2	anti-Mullerian hormone receptor type 2	protein_coding	NP_001158162.1;NP_001158163.1;NP_065434.1	465	600956	.	0	0	0
270	NM_000036,NM_001172626	AMPD1	adenosine monophosphate deaminase 1	protein_coding	NP_000027.2;NP_001166097.1	468	102770	.	0	0	0
271	NM_001257361,NM_001308170,NM_001368809,NM_004037,NM_139156	AMPD2	adenosine monophosphate deaminase 2	protein_coding	NP_001244290.1;NP_001295099.1;NP_001355738.1;NP_004028.4;NP_631895.1	469	102771	.	4301	27.4624	62.1451
272	NM_000480,NM_001025389,NM_001025390,NM_001172430,NM_001172431	AMPD3	adenosine monophosphate deaminase 3	protein_coding	NP_000471.1;NP_001020560.1;NP_001020561.1;NP_001165901.1;NP_001165902.1	470	102772	.	37	0.199761	0.452041
273	NM_001635,NM_139316	AMPH	amphiphysin	protein_coding	NP_001626.1;NP_647477.1	471	600418	.	0	0	0
274	NM_001320632,NM_001320633,NM_001320634,NM_001320640,NM_001320641,NM_001320642,NM_004305,NM_139343,NM_139344,NM_139345,NM_139346,NM_139347,NM_139348,NM_139349,NM_139350,NM_139351	BIN1	bridging integrator 1	protein_coding	NP_001307561.1;NP_001307562.1;NP_001307563.1;NP_001307569.1;NP_001307570.1;NP_001307571.1;NP_004296.1;NP_647593.1;NP_647594.1;NP_647595.1;NP_647596.1;NP_647597.1;NP_647598.1;NP_647599.1;NP_647600.1;NP_647601.1	1052	601248	.	3303	37.7004	85.3127
275	NM_000481,NM_001164710,NM_001164711,NM_001164712,NR_028435	AMT	aminomethyltransferase	protein_coding	NP_000472.2;NP_001158182.1;NP_001158183.1;NP_001158184.1	473	238310	.	2797	33.5737	75.9743
276	NM_001008221,NM_004038	AMY1A	amylase alpha 1A	protein_coding	NP_001008222.1;NP_004029.2	474	104700	.	8	0.095135	0.215283
277	NM_001008218	AMY1B	amylase alpha 1B	protein_coding	NP_001008219.1	475	104701	.	3	0.025965	0.058757
278	NM_001008219,NM_001346780	AMY1C	amylase alpha 1C	protein_coding	NP_001008220.1;NP_001333709.1	476	104702	.	8	0.097667	0.221012
279	NM_000699	AMY2A	amylase alpha 2A	protein_coding	NP_000690.1	477	104650	.	0	0	0
280	NM_020978	AMY2B	amylase alpha 2B	protein_coding	NP_066188.1	478	104660	.	254	2.66556	6.03192
281	gene-AMYP1	AMYP1	amylase alpha pseudogene 1	pseudogene	.	479	.	.	0	0	0
283	NM_001097577,NM_001145	ANG	angiogenin	protein_coding	NP_001091046.1;NP_001136.1	483	105850	.	248	4.77615	10.808
284	NM_001146,NM_001199859,NM_001314051	ANGPT1	angiopoietin 1	protein_coding	NP_001137.2;NP_001186788.1;NP_001300980.1	484	601667	.	490	3.23939	7.33044
285	NM_001118887,NM_001118888,NM_001147	ANGPT2	angiopoietin 2	protein_coding	NP_001112359.1;NP_001112360.1;NP_001138.1	485	601922	.	0	0	0
286	NM_000037,NM_001142445,NM_001142446,NM_020475,NM_020476,NM_020477,NM_020478,NM_020480	ANK1	ankyrin 1	protein_coding	NP_000028.3;NP_001135917.1;NP_001135918.1;NP_065208.2;NP_065209.2;NP_065210.2;NP_065211.2;NP_065213.2	492	612641	.	3	0.005584	0.012636
287	NM_001127493,NM_001148,NM_001354225,NM_001354228,NM_001354230,NM_001354231,NM_001354232,NM_001354235,NM_001354236,NM_001354237,NM_001354239,NM_001354240,NM_001354241,NM_001354242,NM_001354243,NM_001354244,NM_001354245,NM_001354246,NM_001354249,NM_001354252,NM_001354253,NM_001354254,NM_001354255,NM_001354256,NM_001354257,NM_001354258,NM_001354260,NM_001354261,NM_001354262,NM_001354264,NM_001354265…	ANK2	ankyrin 2	protein_coding	NP_001120965.1;NP_001139.3;NP_001341154.1;NP_001341157.1;NP_001341159.1;NP_001341160.1;NP_001341161.1;NP_001341164.1;NP_001341165.1;NP_001341166.1;NP_001341168.1;NP_001341169.1;NP_001341170.1;NP_001341171.1;NP_001341172.1;NP_001341173.1;NP_001341174.1;NP_001341175.1;NP_001341178.1;NP_001341181.1;NP_001341182.1;NP_001341183.1;NP_001341184.1;NP_001341185.1;NP_001341186.1;NP_001341187.1;NP_001341189…	493	106410	.	770	1.62659	3.68083
288	NM_001149,NM_001204403,NM_001204404,NM_001320874,NM_020987	ANK3	ankyrin 3	protein_coding	NP_001140.2;NP_001191332.1;NP_001191333.1;NP_001307803.1;NP_066267.2	494	600465	.	467	1.3722	3.10518
290	NM_001150	ANPEP	alanyl aminopeptidase, membrane	protein_coding	NP_001141.2	500	151530	.	2622	16.9046	38.2535
291	NM_001151	SLC25A4	solute carrier family 25 member 4	protein_coding	NP_001142.2	10990	103220	.	982	5.24798	11.8757
292	NM_001152	SLC25A5	solute carrier family 25 member 5	protein_coding	NP_001143.2	10991	300150	.	12489	225.62	510.558
293	NM_001636,NM_001636_dup1	SLC25A6	solute carrier family 25 member 6	protein_coding	NP_001627.2	10992	403000	.	2508	40.8004	92.1068
301	NM_000700	ANXA1	annexin A1	protein_coding	NP_000691.1	533	151690	.	552	9.29725	21.0389
302	NM_001002857,NM_001002858,NM_001136015,NM_004039	ANXA2	annexin A2	protein_coding	NP_001002857.1;NP_001002858.1;NP_001129487.1;NP_004030.1	537	151740	.	23946	360.35	815.44
303	NR_001562	ANXA2P1	annexin A2 pseudogene 1	transcribed_pseudogene	.	538	.	.	0	0	0
304	NR_003573	ANXA2P2	annexin A2 pseudogene 2	transcribed_pseudogene	.	539	.	.	17	0.298291	0.675006
305	NR_001446	ANXA2P3	annexin A2 pseudogene 3	transcribed_pseudogene	.	540	.	.	2	0.017663	0.039971
306	NM_005139	ANXA3	annexin A3	protein_coding	NP_005130.1	541	106490	.	1736	28.6224	64.7699
307	NM_001153,NM_001320698,NM_001320700,NM_001320702,NM_001365496	ANXA4	annexin A4	protein_coding	NP_001144.1;NP_001307627.1;NP_001307629.1;NP_001307631.1;NP_001352425.1	542	106491	.	8302	74.1074	167.698
308	NM_001154	ANXA5	annexin A5	protein_coding	NP_001145.1	543	131230	.	7704	111.04	251.272
309	NM_001155,NM_001193544,NM_001363114	ANXA6	annexin A6	protein_coding	NP_001146.2;NP_001180473.1;NP_001350043.1	544	114070	.	2612	21.384	48.3901
310	NM_001156,NM_001320879,NM_001320880,NM_004034	ANXA7	annexin A7	protein_coding	NP_001147.1;NP_001307808.1;NP_001307809.1;NP_004025.1	545	186360	.	3147	30.454	68.9148
311	NM_001157,NM_001278407,NM_001278408,NM_001278409,NM_145868,NM_145869	ANXA11	annexin A11	protein_coding	NP_001148.1;NP_001265336.1;NP_001265337.1;NP_001265338.1;NP_665875.1;NP_665876.1	535	602572	.	4332	15.2549	34.5206
312	NM_001003954,NM_004306	ANXA13	annexin A13	protein_coding	NP_001003954.1;NP_004297.2	536	602573	.	9	0.134434	0.304212
313	NM_001177506,NM_001177507,NM_001637	AOAH	acyloxyacyl hydrolase	protein_coding	NP_001170977.1;NP_001170978.1;NP_001628.1	548	102593	.	0	0	0
314	NM_001158,NM_009590	AOC2	amine oxidase copper containing 2	protein_coding	NP_001149.2;NP_033720.2	549	602268	.	306	2.7249	6.16619
316	NM_001159	AOX1	aldehyde oxidase 1	protein_coding	NP_001150.3	553	602841	.	106	0.503184	1.13866
317	NM_001160,NM_013229,NM_181861,NM_181868,NM_181869	APAF1	apoptotic peptidase activating factor 1	protein_coding	NP_001151.1;NP_037361.1;NP_863651.1;NP_863658.1;NP_863659.1	576	602233	.	1329	4.43195	10.0291
318	NM_001161,NM_001244390,NM_147172,NM_147173	NUDT2	nudix hydrolase 2	protein_coding	NP_001152.1;NP_001231319.1;NP_671701.1;NP_671702.1	8049	602852	.	316	8.30772	18.7996
319	NM_001638	APOF	apolipoprotein F	protein_coding	NP_001629.1	615	107760	.	0	0	0
320	NM_001163	APBA1	amyloid beta precursor protein binding family A member 1	protein_coding	NP_001154.2	578	602414	.	100	0.357242	0.808406
321	NM_001130414,NM_001353788,NM_001353789,NM_001353790,NM_001353791,NM_001353792,NM_001353793,NM_001353794,NM_001353795,NM_001353796,NM_001353797,NM_005503	APBA2	amyloid beta precursor protein binding family A member 2	protein_coding	NP_001123886.1;NP_001340717.1;NP_001340718.1;NP_001340719.1;NP_001340720.1;NP_001340721.1;NP_001340722.1;NP_001340723.1;NP_001340724.1;NP_001340725.1;NP_001340726.1;NP_005494.2	579	602712	.	201	1.24002	2.80605
322	NM_001164,NM_001257319,NM_001257320,NM_001257321,NM_001257323,NM_001257325,NM_001257326,NM_145689,NR_047512	APBB1	amyloid beta precursor protein binding family B member 1	protein_coding	NP_001155.1;NP_001244248.1;NP_001244249.1;NP_001244250.1;NP_001244252.1;NP_001244254.1;NP_001244255.1;NP_663722.1	581	602709	.	667	6.15783	13.9346
323	NM_001166050,NM_001166051,NM_001166052,NM_001166053,NM_001166054,NM_001330656,NM_001330658,NM_004307,NM_173075	APBB2	amyloid beta precursor protein binding family B member 2	protein_coding	NP_001159522.1;NP_001159523.1;NP_001159524.1;NP_001159525.1;NP_001159526.1;NP_001317585.1;NP_001317587.1;NP_004298.1;NP_775098.2	582	602710	.	933	2.48482	5.62292
324	NM_000038,NM_001127510,NM_001127511,NM_001354895,NM_001354896,NM_001354897,NM_001354898,NM_001354899,NM_001354900,NM_001354901,NM_001354902,NM_001354903,NM_001354904,NM_001354905,NM_001354906	APC	APC regulator of WNT signaling pathway	protein_coding	NP_000029.2;NP_001120982.1;NP_001120983.2;NP_001341824.1;NP_001341825.1;NP_001341826.1;NP_001341827.1;NP_001341828.1;NP_001341829.1;NP_001341830.1;NP_001341831.1;NP_001341832.1;NP_001341833.1;NP_001341834.1;NP_001341835.1	583	611731	.	1389	2.96413	6.70757
325	NM_001639	APCS	amyloid P component, serum	protein_coding	NP_001630.1	584	104770	.	10	0.236053	0.534168
326	NM_000383	AIRE	autoimmune regulator	protein_coding	NP_000374.1	360	607358	.	0	0	0
327	NM_001640	APEH	acylaminoacyl-peptide hydrolase	protein_coding	NP_001631.3	586	102645	.	3846	31.5366	71.3645
328	NM_001244249,NM_001641,NM_080648,NM_080649	APEX1	apurinic/apyrimidinic endodeoxyribonuclease 1	protein_coding	NP_001231178.1;NP_001632.2;NP_542379.1;NP_542380.1	587	107748	.	6045	98.6276	223.185
329	NM_001166,NM_001256163,NM_001256166	BIRC2	baculoviral IAP repeat containing 2	protein_coding	NP_001157.1;NP_001243092.1;NP_001243095.1	590	601712	.	2031	12.6012	28.5153
330	NM_001165,NM_182962	BIRC3	baculoviral IAP repeat containing 3	protein_coding	NP_001156.1;NP_892007.1	591	601721	.	86	0.293847	0.664949
331	NM_001167,NM_001204401,NR_037916	XIAP	X-linked inhibitor of apoptosis	protein_coding	NP_001158.2;NP_001191330.1	592	300079	.	1155	3.36524	7.61523
332	NM_001012270,NM_001012271,NM_001168	BIRC5	baculoviral IAP repeat containing 5	protein_coding	NP_001012270.1;NP_001012271.1;NP_001159.2	593	603352	.	4945	45.2692	102.44
333	NM_001024807,NM_005166	APLP1	amyloid beta precursor like protein 1	protein_coding	NP_001019978.1;NP_005157.1	597	104775	.	56	0.515977	1.16761
334	NM_001142276,NM_001142277,NM_001142278,NM_001243299,NM_001328682,NM_001328684,NM_001328685,NM_001328686,NM_001642,NR_024515,NR_024516	APLP2	amyloid beta precursor like protein 2	protein_coding	NP_001135748.1;NP_001135749.1;NP_001135750.1;NP_001230228.1;NP_001315611.1;NP_001315613.1;NP_001315614.1;NP_001315615.1;NP_001633.1	598	104776	.	21347	141.016	319.107
335	NM_000039,NM_001318017,NM_001318018,NM_001318021	APOA1	apolipoprotein A1	protein_coding	NP_000030.1;NP_001304946.1;NP_001304947.1;NP_001304950.1	600	107680	.	20476	405.488	917.583
336	NM_001643	APOA2	apolipoprotein A2	protein_coding	NP_001634.1	601	107670	.	40669	2025.84	4584.3
337	NM_000482	APOA4	apolipoprotein A4	protein_coding	NP_000473.2	602	107690	.	14	0.223608	0.506004
338	NM_000384	APOB	apolipoprotein B	protein_coding	NP_000375.3	603	107730	.	171866	287.376	650.305
339	NM_001304566,NM_001644,NM_005889	APOBEC1	apolipoprotein B mRNA editing enzyme catalytic subunit 1	protein_coding	NP_001291495.1;NP_001635.2;NP_005880.2	604	600130	.	0	0	0
341	NM_001321065,NM_001321066,NM_001645	APOC1	apolipoprotein C1	protein_coding	NP_001307994.1;NP_001307995.1;NP_001636.1	607	107710	.	9905	414.776	938.602
342	NR_028412,NR_028413,NR_028414	APOC1P1	apolipoprotein C1 pseudogene 1	transcribed_pseudogene	.	608	.	.	21	0.578974	1.31017
343	NM_001169	AQP8	aquaporin 8	protein_coding	NP_001160.2	642	603750	.	0	0	0
344	NM_000483	APOC2	apolipoprotein C2	protein_coding	NP_000474.2	609	608083	.	3803	136.043	307.854
345	NM_000040	APOC3	apolipoprotein C3	protein_coding	NP_000031.1	610	107720	.	649	28.6103	64.7425
346	NM_001646	APOC4	apolipoprotein C4	protein_coding	NP_001637.1	611	600745	.	1	0.001827	0.004134
347	NM_001647	APOD	apolipoprotein D	protein_coding	NP_001638.1	612	107740	.	16	0.42769	0.967825
348	NM_000041,NM_001302688,NM_001302689,NM_001302690,NM_001302691	APOE	apolipoprotein E	protein_coding	NP_000032.1;NP_001289617.1;NP_001289618.1;NP_001289619.1;NP_001289620.1	613	107741	.	76991	1554.77	3518.31
350	NM_000042	APOH	apolipoprotein H	protein_coding	NP_000033.2	616	138700	.	3013	60.5817	137.091
351	NM_000484,NM_001136016,NM_001136129,NM_001136130,NM_001136131,NM_001204301,NM_001204302,NM_001204303,NM_201413,NM_201414	APP	amyloid beta precursor protein	protein_coding	NP_000475.1;NP_001129488.1;NP_001129601.1;NP_001129602.1;NP_001129603.1;NP_001191230.1;NP_001191231.1;NP_001191232.1;NP_958816.1;NP_958817.1	620	104760	.	18587	123.843	280.246
353	NM_000485,NM_001030018	APRT	adenine phosphoribosyltransferase	protein_coding	NP_000476.1;NP_001025189.1	626	102600	.	7092	202.179	457.512
354	NM_001030047,NM_001030048,NM_001648	KLK3	kallikrein related peptidase 3	protein_coding	NP_001025218.1;NP_001025219.1;NP_001639.1	6364	176820	.	0	0	0
355	NM_000043,NM_001320619,NM_152871,NM_152872,NR_028033,NR_028034,NR_028035,NR_028036,NR_135313,NR_135314,NR_135315	FAS	Fas cell surface death receptor	protein_coding	NP_000034.1;NP_001307548.1;NP_690610.1;NP_690611.1	11920	134637	.	14	0.083982	0.190045
356	NM_000639,NM_001302746	FASLG	Fas ligand	protein_coding	NP_000630.1;NP_001289675.1	11936	134638	.	0	0	0
357	NM_001320663,NM_001320664,NM_001649	SHROOM2	shroom family member 2	protein_coding	NP_001307592.1;NP_001307593.1;NP_001640.1	630	300103	.	521	1.64493	3.72233
358	NM_001329872,NM_198098	AQP1	aquaporin 1 (Colton blood group)	protein_coding	NP_001316801.1;NP_932766.1	633	107776	.	6	0.045328	0.102573
359	NM_000486	AQP2	aquaporin 2	protein_coding	NP_000477.1	634	107777	.	0	0	0
360	NM_001318144,NM_004925	AQP3	aquaporin 3 (Gill blood group)	protein_coding	NP_001305073.1;NP_004916.1	636	600170	.	441	5.91285	13.3803
361	NM_001317384,NM_001317387,NM_001364286,NM_001364287,NM_001364289,NM_001650,NM_004028	AQP4	aquaporin 4	protein_coding	NP_001304313.1;NP_001304316.1;NP_001351215.1;NP_001351216.1;NP_001351218.1;NP_001641.1;NP_004019.1	637	600308	.	91	0.394284	0.892228
362	NM_001651	AQP5	aquaporin 5	protein_coding	NP_001642.1	638	600442	.	0	0	0
363	NM_001652	AQP6	aquaporin 6	protein_coding	NP_001643.2	639	601383	.	0	0	0
364	NM_001170,NM_001318156,NM_001318157,NM_001318158,NR_134513,NR_134514,NR_134515	AQP7	aquaporin 7	protein_coding	NP_001161.1;NP_001305085.1;NP_001305086.1;NP_001305087.1	640	602974	.	42	0.363032	0.82151
366	NM_001320635,NM_001320636,NM_020980	AQP9	aquaporin 9	protein_coding	NP_001307564.1;NP_001307565.1;NP_066190.2	643	602914	.	0	0	0
367	NM_000044,NM_001011645,NM_001348061,NM_001348063,NM_001348064	AR	androgen receptor	protein_coding	NP_000035.2;NP_001011645.1;NP_001334990.1;NP_001334992.1;NP_001334993.1	644	313700	.	0	0	0
368	NM_001079528,NM_001171,NM_001351800,NR_147784	ABCC6	ATP binding cassette subfamily C member 6	protein_coding	NP_001072996.1;NP_001162.4;NP_001338729.1	57	603234	.	1854	14.8694	33.648
369	NM_001256196,NM_001256197,NM_001654	ARAF	A-Raf proto-oncogene, serine/threonine kinase	protein_coding	NP_001243125.1;NP_001243126.1;NP_001645.1	646	311010	.	1508	15.265	34.5434
372	NM_001142281,NM_001655	ARCN1	archain 1	protein_coding	NP_001135753.1;NP_001646.2	649	600820	.	8193	48.5168	109.789
373	NM_001656,NM_033227,NM_033228	TRIM23	tripartite motif containing 23	protein_coding	NP_001647.1;NP_150230.1;NP_150231.1	660	601747	.	432	2.63456	5.96178
374	NM_001657	AREG	amphiregulin	protein_coding	NP_001648.1	651	104640	.	348	6.65718	15.0646
375	NM_001024226,NM_001024227,NM_001024228,NM_001658	ARF1	ADP ribosylation factor 1	protein_coding	NP_001019397.1;NP_001019398.1;NP_001019399.1;NP_001649.1	652	103180	.	18972	242.52	548.801
377	NM_001659	ARF3	ADP ribosylation factor 3	protein_coding	NP_001650.1	654	103190	.	7389	43.1738	97.6983
378	NM_001660	ARF4	ADP ribosylation factor 4	protein_coding	NP_001651.1	655	601177	.	5072	75.0363	169.8
379	NM_001661	ARL4D	ADP ribosylation factor like GTPase 4D	protein_coding	NP_001652.2	656	600732	.	466	6.97025	15.7731
380	gene-ARF4P1	ARF4P1	ADP ribosylation factor 4 pseudogene 1	pseudogene	.	657	.	.	0	0	0
381	NM_001662	ARF5	ADP ribosylation factor 5	protein_coding	NP_001653.1	658	103188	.	2709	61.9734	140.24
382	NM_001663	ARF6	ADP ribosylation factor 6	protein_coding	NP_001654.1	659	600464	.	5207	31.7261	71.7933
383	NM_000045,NM_001244438,NM_001369020,NR_160934	ARG1	arginase 1	protein_coding	NP_000036.2;NP_001231367.1;NP_001355949.1	663	608313	.	431	7.0256	15.8983
384	NM_001172	ARG2	arginase 2	protein_coding	NP_001163.1	664	107830	.	377	4.6498	10.5221
387	NM_001313941,NM_001313943,NM_001313944,NM_001313945,NM_001313946,NM_001313947,NM_001664	RHOA	ras homolog family member A	protein_coding	NP_001300870.1;NP_001300872.1;NP_001300873.1;NP_001300874.1;NP_001300875.1;NP_001300876.1;NP_001655.1	667	165390	.	14288	186.845	422.815
388	NM_004040	RHOB	ras homolog family member B	protein_coding	NP_004031.1	668	165370	.	3653	36.4354	82.4501
389	NM_001042678,NM_001042679,NM_175744	RHOC	ras homolog family member C	protein_coding	NP_001036143.1;NP_001036144.1;NP_786886.1	669	165380	.	5100	88.5005	200.269
390	NM_001254738,NM_005168	RND3	Rho family GTPase 3	protein_coding	NP_001241667.1;NP_005159.1	671	602924	.	2069	17.9451	40.6081
391	NM_001665	RHOG	ras homolog family member G	protein_coding	NP_001656.2	672	179505	.	583	10.6192	24.0302
392	NM_004308	ARHGAP1	Rho GTPase activating protein 1	protein_coding	NP_004299.1	673	602732	.	2510	17.4542	39.4972
393	NM_001164741,NM_001666	ARHGAP4	Rho GTPase activating protein 4	protein_coding	NP_001158213.1;NP_001657.3	674	300023	.	7	0.041989	0.095017
394	NM_001030055,NM_001173	ARHGAP5	Rho GTPase activating protein 5	protein_coding	NP_001025226.1;NP_001164.2	675	602680	.	39256	96.6688	218.753
395	NM_001287242,NM_006125,NM_013423,NM_013427,NR_109776	ARHGAP6	Rho GTPase activating protein 6	protein_coding	NP_001274171.1;NP_006116.2;NP_038267.1;NP_038286.2	676	300118	.	0	0	0
396	NM_001185077,NM_001185078,NM_001301240,NM_001301241,NM_001301242,NM_001301243,NM_004309,NR_125441	ARHGDIA	Rho GDP dissociation inhibitor alpha	protein_coding	NP_001172006.1;NP_001172007.1;NP_001288169.1;NP_001288170.1;NP_001288171.1;NP_001288172.1;NP_004300.1	678	601925	.	10676	135.748	307.186
397	NM_001175,NM_001321420,NM_001321421,NM_001321422,NM_001321423,NR_135637	ARHGDIB	Rho GDP dissociation inhibitor beta	protein_coding	NP_001166.3;NP_001308349.1;NP_001308350.1;NP_001308351.1;NP_001308352.1	679	602843	.	56	1.27432	2.88367
398	NM_001176	ARHGDIG	Rho GDP dissociation inhibitor gamma	protein_coding	NP_001167.2	680	602844	.	7	0.156903	0.355058
399	NM_001278359,NM_001278360,NM_001278361,NM_001278362,NM_001278363,NM_001278364,NM_001278365,NM_001278366,NM_001278367,NM_001278368,NM_001278369,NM_004310	RHOH	ras homolog family member H	protein_coding	NP_001265288.1;NP_001265289.1;NP_001265290.1;NP_001265291.1;NP_001265292.1;NP_001265293.1;NP_001265294.1;NP_001265295.1;NP_001265296.1;NP_001265297.1;NP_001265298.1;NP_004301.1	686	602037	.	27	0.148435	0.335896
400	NM_001177,NM_001301068	ARL1	ADP ribosylation factor like GTPase 1	protein_coding	NP_001168.1;NP_001287997.1	692	603425	.	3618	26.7162	60.4564
401	NM_005169	PHOX2A	paired like homeobox 2A	protein_coding	NP_005160.2	691	602753	.	0	0	0
402	NM_001199745,NM_001667	ARL2	ADP ribosylation factor like GTPase 2	protein_coding	NP_001186674.1;NP_001658.2	693	601175	.	654	16.6616	37.7037
403	NM_004311	ARL3	ADP ribosylation factor like GTPase 3	protein_coding	NP_004302.1	694	604695	.	656	4.03872	9.13926
405	NM_001197325,NM_001286035,NM_001286036,NM_001350224,NM_001350225,NM_001350226,NM_001668,NM_178427	ARNT	aryl hydrocarbon receptor nuclear translocator	protein_coding	NP_001184254.1;NP_001272964.1;NP_001272965.1;NP_001337153.1;NP_001337154.1;NP_001337155.1;NP_001659.1;NP_848514.1	700	126110	.	2018	10.1261	22.9145
406	NM_001030272,NM_001030273,NM_001178,NM_001297719,NM_001297722,NM_001297724,NM_001351804,NM_001351805,NM_001351806,NM_001351807,NM_001351808,NM_001351809,NM_001351810,NM_001351811,NM_001351812,NM_001351813,NM_001351814,NM_001351815,NM_001351816,NM_001351817,NM_001351818,NM_001351819,NM_001351820,NM_001351821,NM_001351822,NM_001351823,NM_001351824,NR_147785,NR_147786,NR_147787,NR_147788,NR_147789,N…	ARNTL	aryl hydrocarbon receptor nuclear translocator like	protein_coding	NP_001025443.1;NP_001025444.1;NP_001169.3;NP_001284648.1;NP_001284651.1;NP_001284653.1;NP_001338733.1;NP_001338734.1;NP_001338735.1;NP_001338736.1;NP_001338737.1;NP_001338738.1;NP_001338739.1;NP_001338740.1;NP_001338741.1;NP_001338742.1;NP_001338743.1;NP_001338744.1;NP_001338745.1;NP_001338746.1;NP_001338747.1;NP_001338748.1;NP_001338749.1;NP_001338750.1;NP_001338751.1;NP_001338752.1;NP_001338753…	701	602550	.	83	0.708865	1.6041
407	NM_004312	ARR3	arrestin 3	protein_coding	NP_004303.2	710	301770	.	0	0	0
408	NM_004041,NM_020251	ARRB1	arrestin beta 1	protein_coding	NP_004032.2;NP_064647.1	711	107940	.	1047	3.36767	7.62073
409	NM_001257328,NM_001257329,NM_001257330,NM_001257331,NM_001330064,NM_004313,NM_199004,NR_047516	ARRB2	arrestin beta 2	protein_coding	NP_001244257.1;NP_001244258.1;NP_001244259.1;NP_001244260.1;NP_001316993.1;NP_004304.1;NP_945355.1	712	107941	.	1181	15.7985	35.7506
410	NM_000487,NM_001085425,NM_001085426,NM_001085427,NM_001085428,NM_001362782	ARSA	arylsulfatase A	protein_coding	NP_000478.3;NP_001078894.2;NP_001078895.2;NP_001078896.2;NP_001078897.1;NP_001349711.1	713	607574	.	983	5.48735	12.4174
411	NM_000046,NM_198709	ARSB	arylsulfatase B	protein_coding	NP_000037.2;NP_942002.1	714	611542	.	1646	8.36358	18.926
412	NM_000351,NM_001320750,NM_001320751,NM_001320752,NM_001320753,NM_001320754	STS	steroid sulfatase	protein_coding	NP_000342.2;NP_001307679.1;NP_001307680.1;NP_001307681.1;NP_001307682.1;NP_001307683.1	11425	300747	.	388	1.41733	3.20729
414	NM_001669,NM_009589	ARSD	arylsulfatase D	protein_coding	NP_001660.2;NP_033667.2	717	300002	.	182	0.831607	1.88185
415	NM_000047,NM_001282628,NM_001282631,NM_001369079,NM_001369080	ARSL	arylsulfatase L	protein_coding	NP_000038.2;NP_001269557.1;NP_001269560.2;NP_001356008.1;NP_001356009.1	719	300180	.	1702	18.1058	40.9719
416	NM_001201538,NM_001201539,NM_004042	ARSF	arylsulfatase F	protein_coding	NP_001188467.1;NP_001188468.1;NP_004033.2	721	300003	.	0	0	0
417	NM_004314	ART1	ADP-ribosyltransferase 1	protein_coding	NP_004305.2	723	601625	.	0	0	0
419	NM_001130016,NM_001130017,NM_001179	ART3	ADP-ribosyltransferase 3	protein_coding	NP_001123488.1;NP_001123489.1;NP_001170.2	725	603086	.	0	0	0
420	NM_001354646,NM_021071	ART4	ADP-ribosyltransferase 4 (Dombrock blood group)	protein_coding	NP_001341575.1;NP_066549.2	726	110600	.	0	0	0
421	NM_001670	ARVCF	ARVCF delta catenin family member	protein_coding	NP_001661.1	728	602269	.	673	3.91402	8.85707
427	NM_001127505,NM_001363743,NM_004315,NM_177924	ASAH1	N-acylsphingosine amidohydrolase 1	protein_coding	NP_001120977.1;NP_001350672.1;NP_004306.3;NP_808592.2	735	613468	.	4673	39.5428	89.4817
429	NM_004316	ASCL1	achaete-scute family bHLH transcription factor 1	protein_coding	NP_004307.2	738	100790	.	10	0.088208	0.199606
430	NM_005170	ASCL2	achaete-scute family bHLH transcription factor 2	protein_coding	NP_005161.1	739	601886	.	0	0	0
432	NM_001197216,NM_001671	ASGR1	asialoglycoprotein receptor 1	protein_coding	NP_001184145.1;NP_001662.1	742	108360	.	2694	48.3258	109.357
433	NM_001181,NM_001201352,NM_080912,NM_080913,NM_080914	ASGR2	asialoglycoprotein receptor 2	protein_coding	NP_001172.1;NP_001188281.1;NP_550434.1;NP_550435.1;NP_550436.1	743	108361	.	6975	115.841	262.137
434	NM_001672	ASIP	agouti signaling protein	protein_coding	NP_001663.2	745	600201	.	0	0	0
435	NM_000048,NM_001024943,NM_001024944,NM_001024946	ASL	argininosuccinate lyase	protein_coding	NP_000039.2;NP_001020114.1;NP_001020115.1;NP_001020117.1	746	608310	.	2728	28.8866	65.3677
436	gene-ASLP1	ASLP1	argininosuccinate lyase pseudogene 1	pseudogene	.	747	.	.	42	0.788861	1.78512
438	NM_001171038,NM_001171038_dup1,NM_001171039,NM_001171039_dup1,NM_004043,NM_004043_dup1	ASMT	acetylserotonin O-methyltransferase	protein_coding	NP_001164509.1;NP_001164510.1;NP_004034.2	750	402500	.	0	0	0
439	NM_001371488,NM_001371489,NM_004317	GET3	guided entry of tail-anchored proteins factor 3, ATPase	protein_coding	NP_001358417.1;NP_001358418.1;NP_004308.2	752	601913	.	2991	55.1943	124.9
440	NM_001178075,NM_001178076,NM_001178077,NM_001352496,NM_001673,NM_133436,NM_183356	ASNS	asparagine synthetase (glutamine-hydrolyzing)	protein_coding	NP_001171546.1;NP_001171547.1;NP_001171548.1;NP_001339425.1;NP_001664.3;NP_597680.2;NP_899199.2	753	108370	.	7825	77.6374	175.686
443	NM_000049,NM_001128085	ASPA	aspartoacylase	protein_coding	NP_000040.1;NP_001121557.1	756	608034	.	0	0	0
444	NM_001164750,NM_001164751,NM_001164752,NM_001164753,NM_001164754,NM_001164755,NM_001164756,NM_004318,NM_020164,NM_032466,NM_032467,NM_032468	ASPH	aspartate beta-hydroxylase	protein_coding	NP_001158222.1;NP_001158223.1;NP_001158224.1;NP_001158225.1;NP_001158226.1;NP_001158227.1;NP_001158228.1;NP_004309.2;NP_064549.1;NP_115855.1;NP_115856.1;NP_115857.1	757	600582	.	7428	39.6722	89.7745
445	NM_000050,NM_054012	ASS1	argininosuccinate synthase 1	protein_coding	NP_000041.2;NP_446464.1	758	603470	.	2859	43.4883	98.4101
447	gene-ASS1P2	ASS1P2	argininosuccinate synthetase 1 pseudogene 2	pseudogene	.	765	.	.	9	0.127631	0.288817
449	gene-ASS1P4	ASS1P4	argininosuccinate synthetase 1 pseudogene 4	pseudogene	.	767	.	.	0	0	0
450	gene-ASS1P5	ASS1P5	argininosuccinate synthetase 1 pseudogene 5	pseudogene	.	768	.	.	0	0	0
451	gene-ASS1P6	ASS1P6	argininosuccinate synthetase 1 pseudogene 6	pseudogene	.	769	.	.	0	0	0
453	gene-ASS1P8	ASS1P8	argininosuccinate synthetase 1 pseudogene 8	pseudogene	.	771	.	.	0	0	0
454	gene-ASS1P9	ASS1P9	argininosuccinate synthetase 1 pseudogene 9	pseudogene	.	772	.	.	0	0	0
455	gene-ASS1P10	ASS1P10	argininosuccinate synthetase 1 pseudogene 10	pseudogene	.	760	.	.	0	0	0
459	gene-ASS1P14	ASS1P14	argininosuccinate synthetase 1 pseudogene 14	pseudogene	.	764	.	.	0	0	0
460	NM_001286164,NM_001364856,NM_004319,NM_207108	ASTN1	astrotactin 1	protein_coding	NP_001273093.1;NP_001351785.1;NP_004310.1;NP_996991.1	773	600904	.	0	0	0
462	NM_000488,NM_001365052	SERPINC1	serpin family C member 1	protein_coding	NP_000479.1;NP_001351981.1	775	107300	.	1099	15.4163	34.8856
463	NM_001164766,NM_006885,NR_163978	ZFHX3	zinc finger homeobox 3	protein_coding	NP_001158238.1;NP_008816.3	777	104155	.	1954	2.91818	6.60357
466	NM_005171	ATF1	activating transcription factor 1	protein_coding	NP_005162.1	783	123803	.	883	8.63641	19.5434
467	NM_001030287,NM_001040619,NM_001206484,NM_001206486,NM_001206488,NM_001674	ATF3	activating transcription factor 3	protein_coding	NP_001025458.1;NP_001035709.1;NP_001193413.2;NP_001193415.1;NP_001193417.2;NP_001665.1	785	603148	.	512	6.20774	14.0475
468	NM_001675,NM_182810	ATF4	activating transcription factor 4	protein_coding	NP_001666.2;NP_877962.1	786	604064	.	17662	277.504	627.966
469	gene-ATF4P1	ATF4P1	activating transcription factor 4 pseudogene 1	pseudogene	.	789	.	.	2	0.031555	0.071405
471	NM_004044	ATIC	5-aminoimidazole-4-carboxamide ribonucleotide formyltransferase/IMP cyclohydrolase	protein_coding	NP_004035.2	794	601731	.	6149	73.613	166.58
472	NM_000051,NM_001351834,NM_001351835,NM_001351836	ATM	ATM serine/threonine kinase	protein_coding	NP_000042.3;NP_001338763.1;NP_001338764.1;NP_001338765.1	795	607585	.	2932	5.41986	12.2647
473	NM_001042681,NM_001042682,NM_012102	RERE	arginine-glutamic acid dipeptide repeats	protein_coding	NP_001036146.1;NP_001036147.1;NP_036234.3	9965	605226	.	5455	16.1331	36.5076
474	NM_005172	ATOH1	atonal bHLH transcription factor 1	protein_coding	NP_005163.1	797	601461	.	2	0.021349	0.04831
475	NM_004045	ATOX1	antioxidant 1 copper chaperone	protein_coding	NP_004036.1	798	602270	.	1031	51.6768	116.94
476	NM_000701,NM_001160233,NM_001160234	ATP1A1	ATPase Na+/K+ transporting subunit alpha 1	protein_coding	NP_000692.2;NP_001153705.1;NP_001153706.1	799	182310	.	46098	296.536	671.034
477	NM_000702	ATP1A2	ATPase Na+/K+ transporting subunit alpha 2	protein_coding	NP_000693.1	800	182340	.	16	0.068951	0.156029
478	NM_001256213,NM_001256214,NM_152296	ATP1A3	ATPase Na+/K+ transporting subunit alpha 3	protein_coding	NP_001243142.1;NP_001243143.1;NP_689509.1	801	182350	.	0	0	0
479	NM_001185085,NM_001676	ATP12A	ATPase H+/K+ transporting non-gastric alpha2 subunit	protein_coding	NP_001172014.1;NP_001667.4	13816	182360	.	0	0	0
480	NM_001001734,NM_144699	ATP1A4	ATPase Na+/K+ transporting subunit alpha 4	protein_coding	NP_001001734.1;NP_653300.2	14073	607321	.	0	0	0
481	NM_001677	ATP1B1	ATPase Na+/K+ transporting subunit beta 1	protein_coding	NP_001668.1	804	182330	.	8155	86.8914	196.627
482	NM_001303263,NM_001678	ATP1B2	ATPase Na+/K+ transporting subunit beta 2	protein_coding	NP_001290192.1;NP_001669.3	805	182331	.	68	0.477564	1.08068
483	NM_001679	ATP1B3	ATPase Na+/K+ transporting subunit beta 3	protein_coding	NP_001670.1	806	601867	.	5325	68.0677	154.031
484	gene-ATP1B3P1	ATP1B3P1	ATPase Na+/K+ transporting subunit beta 3 pseudogene 1	pseudogene	.	807	.	.	1	0.015372	0.034786
485	gene-ATP1B1P1	ATP1B1P1	ATPase Na+/K+ transporting subunit beta 1 pseudogene 1	pseudogene	.	809	.	.	4	0.03852	0.087167
486	NM_001680,NM_021603	FXYD2	FXYD domain containing ion transport regulator 2	protein_coding	NP_001671.2;NP_067614.1	4026	601814	.	0	0	0
487	NM_001286075,NM_004320,NM_173201	ATP2A1	ATPase sarcoplasmic/endoplasmic reticulum Ca2+ transporting 1	protein_coding	NP_001273004.1;NP_004311.1;NP_775293.1	811	108730	.	11	0.067948	0.153761
488	NM_001681,NM_170665	ATP2A2	ATPase sarcoplasmic/endoplasmic reticulum Ca2+ transporting 2	protein_coding	NP_001672.1;NP_733765.1	812	108740	.	17495	50.3159	113.86
489	NM_005173,NM_174953,NM_174954,NM_174955,NM_174956,NM_174957,NM_174958	ATP2A3	ATPase sarcoplasmic/endoplasmic reticulum Ca2+ transporting 3	protein_coding	NP_005164.2;NP_777613.1;NP_777614.1;NP_777615.1;NP_777616.1;NP_777617.1;NP_777618.1	813	601929	.	21	0.101478	0.229635
490	NM_001001323,NM_001366520,NM_001366521,NM_001366522,NM_001366523,NM_001366524,NM_001366525,NM_001366526,NM_001366527,NM_001366528,NM_001366529,NM_001366530,NM_001366531,NM_001366532,NM_001682	ATP2B1	ATPase plasma membrane Ca2+ transporting 1	protein_coding	NP_001001323.1;NP_001353449.1;NP_001353450.1;NP_001353451.1;NP_001353452.1;NP_001353453.1;NP_001353454.1;NP_001353455.1;NP_001353456.1;NP_001353457.1;NP_001353458.1;NP_001353459.1;NP_001353460.1;NP_001353461.1;NP_001673.2	814	108731	.	9409	31.455	71.1798
491	NM_001001331,NM_001330611,NM_001353564,NM_001363862,NM_001683	ATP2B2	ATPase plasma membrane Ca2+ transporting 2	protein_coding	NP_001001331.1;NP_001317540.1;NP_001340493.1;NP_001350791.1;NP_001674.2	815	108733	.	7490	19.6774	44.5282
492	NM_001001344,NM_021949	ATP2B3	ATPase plasma membrane Ca2+ transporting 3	protein_coding	NP_001001344.1;NP_068768.2	816	300014	.	0	0	0
493	NM_001001396,NM_001365783,NM_001365784,NM_001684	ATP2B4	ATPase plasma membrane Ca2+ transporting 4	protein_coding	NP_001001396.1;NP_001352712.1;NP_001352713.1;NP_001675.3	817	108732	.	1472	4.01121	9.077
495	NM_000704	ATP4A	ATPase H+/K+ transporting subunit alpha	protein_coding	NP_000695.2	819	137216	.	0	0	0
496	NM_000705	ATP4B	ATPase H+/K+ transporting subunit beta	protein_coding	NP_000696.1	820	137217	.	0	0	0
498	NM_001001935,NM_001001937,NM_001257334,NM_001257335,NM_004046	ATP5F1A	ATP synthase F1 subunit alpha	protein_coding	NP_001001935.1;NP_001001937.1;NP_001244263.1;NP_001244264.1;NP_004037.1	823	164360	.	16745	199.412	451.252
501	NM_001182,NM_001201377,NM_001202404	ALDH7A1	aldehyde dehydrogenase 7 family member A1	protein_coding	NP_001173.2;NP_001188306.1;NP_001189333.2	877	107323	.	3925	19.4439	43.9998
504	gene-ATP5F1AP2	ATP5F1AP2	ATP synthase F1 subunit alpha pseudogene 2	pseudogene	.	828	.	.	0	0	0
506	NM_001686	ATP5F1B	ATP synthase F1 subunit beta	protein_coding	NP_001677.2	830	102910	.	37292	500.583	1132.77
507	gene-ATP5F1BP1	ATP5F1BP1	ATP synthase F1 subunit beta pseudogene 1	pseudogene	.	831	.	.	0	0	0
509	NM_001001973,NM_001320886,NM_005174	ATP5F1C	ATP synthase F1 subunit gamma	protein_coding	NP_001001973.1;NP_001307815.1;NP_005165.1	833	108729	.	6749	144.625	327.273
513	NM_001001975,NM_001687	ATP5F1D	ATP synthase F1 subunit delta	protein_coding	NP_001001975.1;NP_001678.1	837	603150	.	3342	87.8321	198.756
514	NM_006886	ATP5F1E	ATP synthase F1 subunit epsilon	protein_coding	NP_008817.1	838	606153	.	5720	37.4081	84.6513
515	NM_001688	ATP5PB	ATP synthase peripheral stalk-membrane subunit b	protein_coding	NP_001679.2	840	603270	.	7162	64.344	145.605
516	NM_001002027,NM_005175	ATP5MC1	ATP synthase membrane subunit c locus 1	protein_coding	NP_001002027.1;NP_005166.1	841	603192	.	3967	157.116	355.539
517	NM_001002031,NM_001330269,NM_001369753,NM_001369754,NM_001369755,NM_001369756,NM_001369757,NM_001369758,NM_005176,NR_163135,NR_163136,NR_163137	ATP5MC2	ATP synthase membrane subunit c locus 2	protein_coding	NP_001002031.1;NP_001317198.1;NP_001356682.1;NP_001356683.1;NP_001356684.1;NP_001356685.1;NP_001356686.1;NP_001356687.1;NP_005167.3	842	603193	.	4835	174.274	394.366
518	NM_001002258,NM_001190329,NM_001689	ATP5MC3	ATP synthase membrane subunit c locus 3	protein_coding	NP_001002258.1;NP_001177258.1;NP_001680.1	843	602736	.	8901	80.1644	181.405
520	gene-ATP5MC2P1	ATP5MC2P1	ATP synthase membrane subunit c locus 2 pseudogene 1	pseudogene	.	844	.	.	1	0.012168	0.027536
521	NM_007100,NR_033743	ATP5ME	ATP synthase membrane subunit e	protein_coding	NP_009031.1	846	601519	.	2539	198.989	450.293
522	NM_001003696,NM_001003697,NM_001003701,NM_001003703,NM_001320266,NM_001320267,NM_001685	ATP5PF	ATP synthase peripheral stalk subunit F6	protein_coding	NP_001003696.1;NP_001003697.1;NP_001003701.1;NP_001003703.1;NP_001307195.1;NP_001307196.1;NP_001676.2	847	603152	.	2891	55.1572	124.816
523	NM_001690	ATP6V1A	ATPase H+ transporting V1 subunit A	protein_coding	NP_001681.2	851	607027	.	4772	24.6244	55.7228
525	NM_001692	ATP6V1B1	ATPase H+ transporting V1 subunit B1	protein_coding	NP_001683.2	853	192132	.	23	0.283346	0.641187
526	NM_001693	ATP6V1B2	ATPase H+ transporting V1 subunit B2	protein_coding	NP_001684.2	854	606939	.	3062	25.3106	57.2756
527	NM_001198569,NM_001694	ATP6V0C	ATPase H+ transporting V0 subunit c	protein_coding	NP_001185498.1;NP_001685.1	855	108745	.	4102	88.719	200.763
528	NM_001695	ATP6V1C1	ATPase H+ transporting V1 subunit C1	protein_coding	NP_001686.1	856	603097	.	2863	11.9962	27.1462
529	NM_001039366,NM_001039367,NM_001696	ATP6V1E1	ATPase H+ transporting V1 subunit E1	protein_coding	NP_001034455.1;NP_001034456.1;NP_001687.1	857	108746	.	6383	113.053	255.829
533	NM_001039457,NM_001294333,NM_004047	ATP6V0B	ATPase H+ transporting V0 subunit b	protein_coding	NP_001034546.1;NP_001281262.1;NP_004038.1	861	603717	.	5126	116.107	262.741
534	NM_001204078,NM_130463,NM_138282	ATP6V1G2	ATPase H+ transporting V1 subunit G2	protein_coding	NP_001191007.1;NP_569730.1;NP_612139.1	862	606853	.	2	0.018171	0.04112
535	NM_001130020,NM_001130021,NM_005177	ATP6V0A1	ATPase H+ transporting V0 subunit a1	protein_coding	NP_001123492.1;NP_001123493.1;NP_005168.2	865	192130	.	4254	24.337	55.0725
537	NM_001183	ATP6AP1	ATPase H+ transporting accessory protein 1	protein_coding	NP_001174.2	868	300197	.	4590	52.7569	119.384
538	NM_000052,NM_001282224,NR_104109	ATP7A	ATPase copper transporting alpha	protein_coding	NP_000043.4;NP_001269153.1	869	300011	.	225	0.624278	1.41269
539	NM_001697	ATP5PO	ATP synthase peripheral stalk subunit OSCP	protein_coding	NP_001688.1	850	600828	.	4136	129.175	292.312
540	NM_000053,NM_001005918,NM_001243182,NM_001330578,NM_001330579	ATP7B	ATPase copper transporting beta	protein_coding	NP_000044.2;NP_001005918.1;NP_001230111.1;NP_001317507.1;NP_001317508.1	870	606882	.	2169	7.89046	17.8554
541	gene-ALDH7A1P1	ALDH7A1P1	aldehyde dehydrogenase 7 family member A1 pseudogene 1	pseudogene	.	878	.	.	2	0.019396	0.043891
543	gene-ALDH7A1P3	ALDH7A1P3	aldehyde dehydrogenase 7 family member A1 pseudogene 3	pseudogene	.	880	.	.	0	0	0
544	gene-ALDH7A1P4	ALDH7A1P4	aldehyde dehydrogenase 7 family member A1 pseudogene 4	pseudogene	.	881	.	.	0	0	0
545	NM_001184,NM_001354579	ATR	ATR serine/threonine kinase	protein_coding	NP_001175.2;NP_001341508.1	882	601215	.	1654	4.78579	10.8298
546	NM_000489,NM_138270	ATRX	ATRX chromatin remodeler	protein_coding	NP_000480.3;NP_612114.2	886	300032	.	3668	7.78699	17.6213
547	NM_001244008,NM_001320705,NM_001330289,NM_001330290,NM_004321	KIF1A	kinesin family member 1A	protein_coding	NP_001230937.1;NP_001307634.1;NP_001317218.1;NP_001317219.1;NP_004312.2	888	601255	.	0	0	0
549	NM_001306190,NM_001351431,NM_001351432,NM_001351433,NM_001698	AUH	AU RNA binding methylglutaconyl-CoA hydratase	protein_coding	NP_001293119.1;NP_001338360.1;NP_001338361.1;NP_001338362.1;NP_001689.1	890	600529	.	511	7.56083	17.1095
550	NM_181575,NR_126510,NR_126511	AUP1	AUP1 lipid droplet regulating VLDL assembly factor	protein_coding	NP_853553.1	891	602434	.	3450	52.9095	119.729
551	NM_000490	AVP	arginine vasopressin	protein_coding	NP_000481.2	894	192340	.	14	0.498149	1.12727
552	NM_000706	AVPR1A	arginine vasopressin receptor 1A	protein_coding	NP_000697.1	895	600821	.	468	1.77442	4.01535
553	NM_000707	AVPR1B	arginine vasopressin receptor 1B	protein_coding	NP_000698.1	896	600264	.	4	0.018792	0.042524
554	NM_000054,NM_001146151,NR_027419	AVPR2	arginine vasopressin receptor 2	protein_coding	NP_000045.1;NP_001139623.1	897	300538	.	0	0	0
558	NM_001278599,NM_001699,NM_021913	AXL	AXL receptor tyrosine kinase	protein_coding	NP_001265528.1;NP_001690.2;NP_068713.2	905	109135	.	0	0	0
563	NM_001185	AZGP1	alpha-2-glycoprotein 1, zinc-binding	protein_coding	NP_001176.1	910	194460	.	0	0	0
566	NM_001700	AZU1	azurocidin 1	protein_coding	NP_001691.1	913	162815	.	0	0	0
567	NM_004048	B2M	beta-2-microglobulin	protein_coding	NP_004039.1	914	109700	.	9181	129.412	292.847
570	NM_001127610,NM_001701	BAAT	bile acid-CoA:amino acid N-acyltransferase	protein_coding	NP_001121082.1;NP_001692.1	932	602938	.	81	0.561706	1.27109
571	NM_001186,NM_206866,NR_027655	BACH1	BTB domain and CNC homolog 1	protein_coding	NP_001177.1;NP_996749.1	935	602751	.	1765	7.25804	16.4243
572	NM_004322,NM_032989	BAD	BCL2 associated agonist of cell death	protein_coding	NP_004313.1;NP_116784.1	936	603167	.	321	7.33774	16.6046
573	NM_001172415,NM_001349286,NM_001349299,NM_004323	BAG1	BCL2 associated athanogene 1	protein_coding	NP_001165886.1;NP_001336215.1;NP_001336228.1;NP_004314.6	937	601497	.	1475	9.10613	20.6063
575	NM_001702	ADGRB1	adhesion G protein-coupled receptor B1	protein_coding	NP_001693.2	943	602682	.	0	0	0
576	NM_001294335,NM_001294336,NM_001364857	ADGRB2	adhesion G protein-coupled receptor B2	protein_coding	NP_001281264.1;NP_001281265.1;NP_001351786.1	944	602683	.	49	0.210358	0.476021
577	NM_001704	ADGRB3	adhesion G protein-coupled receptor B3	protein_coding	NP_001695.2	945	602684	.	0	0	0
578	NM_001188	BAK1	BCL2 antagonist/killer 1	protein_coding	NP_001179.1	949	600516	.	1376	14.9713	33.8788
579	NM_001189	NKX3-2	NK3 homeobox 2	protein_coding	NP_001180.1	951	602183	.	65	0.672256	1.52126
580	NM_000465,NM_001282543,NM_001282545,NM_001282548,NM_001282549,NR_104212,NR_104215,NR_104216	BARD1	BRCA1 associated RING domain 1	protein_coding	NP_000456.2;NP_001269472.1;NP_001269474.1;NP_001269477.1;NP_001269478.1	952	601593	.	699	3.03646	6.87124
581	NM_001291428,NM_001291429,NM_001291430,NM_001291431,NM_004324,NM_138761,NM_138763,NM_138764,NR_027882	BAX	BCL2 associated X, apoptosis regulator	protein_coding	NP_001278357.1;NP_001278358.1;NP_001278359.1;NP_001278360.1;NP_004315.1;NP_620116.1;NP_620118.1;NP_620119.2	959	600040	.	2386	50.696	114.721
582	NM_024649	BBS1	Bardet-Biedl syndrome 1	protein_coding	NP_078925.3	966	209901	.	1865	13.0681	29.5719
583	NM_031885	BBS2	Bardet-Biedl syndrome 2	protein_coding	NP_114091.3	967	606151	.	710	6.10543	13.816
585	NM_001252678,NM_001320665,NM_033028,NR_045565,NR_045566	BBS4	Bardet-Biedl syndrome 4	protein_coding	NP_001239607.1;NP_001307594.1;NP_149017.2	969	600374	.	1049	9.66554	21.8723
586	NM_001178091,NM_001178092,NM_001178093,NM_001178094,NM_005504	BCAT1	branched chain amino acid transaminase 1	protein_coding	NP_001171562.1;NP_001171563.1;NP_001171564.1;NP_001171565.1;NP_005495.2	976	113520	.	8095	20.5453	46.4921
587	NM_001164773,NM_001190,NM_001284325	BCAT2	branched chain amino acid transaminase 2	protein_coding	NP_001158245.1;NP_001181.2;NP_001271254.1	977	113530	.	2104	31.5244	71.3369
590	NM_000055,NR_137635,NR_137636	BCHE	butyrylcholinesterase	protein_coding	NP_000046.1	983	177400	.	13	0.114537	0.259186
593	NM_000709,NM_001164783	BCKDHA	branched chain keto acid dehydrogenase E1 subunit alpha	protein_coding	NP_000700.1;NP_001158255.1	986	608348	.	1428	19.346	43.7783
594	NM_000056,NM_001318975,NM_183050,NR_134945	BCKDHB	branched chain keto acid dehydrogenase E1 subunit beta	protein_coding	NP_000047.1;NP_001305904.1;NP_898871.1	987	248611	.	1051	7.44835	16.8549
595	NM_053056	CCND1	cyclin D1	protein_coding	NP_444284.1	1582	168461	.	16076	89.5606	202.668
596	NM_000633,NM_000657	BCL2	BCL2 apoptosis regulator	protein_coding	NP_000624.2;NP_000648.2	990	151430	.	0	0	0
597	NM_001114735,NM_004049	BCL2A1	BCL2 related protein A1	protein_coding	NP_001108207.1;NP_004040.1	991	601056	.	0	0	0
598	NM_001191,NM_001317919,NM_001317920,NM_001317921,NM_001322239,NM_001322240,NM_001322242,NM_138578,NR_134257	BCL2L1	BCL2 like 1	protein_coding	NP_001182.1;NP_001304848.1;NP_001304849.1;NP_001304850.1;NP_001309168.1;NP_001309169.1;NP_001309171.1;NP_612815.1	992	600039	.	10019	93.1146	210.71
599	NM_001199839,NM_004050	BCL2L2	BCL2 like 2	protein_coding	NP_001186768.1;NP_004041.1	995	601931	.	664	4.3438	9.82963
600	gene-BAK1P1	BAK1P1	BCL2 antagonist/killer 1 pseudogene 1	pseudogene	.	996	.	.	40	0.439394	0.994309
601	gene-BAK1P2	BAK1P2	BCL2 antagonist/killer 1 pseudogene 2	pseudogene	.	997	.	.	0	0	0
602	NM_005178	BCL3	BCL3 transcription coactivator	protein_coding	NP_005169.2	998	109560	.	1546	19.4364	43.9828
604	NM_001130845,NM_001134738,NM_001706	BCL6	BCL6 transcription repressor	protein_coding	NP_001124317.1;NP_001128210.1;NP_001697.2	1001	109565	.	715	5.0351	11.394
605	NM_001024808,NM_020993	BCL7A	BAF chromatin remodeling complex subunit BCL7A	protein_coding	NP_001019979.1;NP_066273.1	1004	601406	.	605	3.80211	8.60383
606	NR_027992	NBEAP1	neurobeachin pseudogene 1	transcribed_pseudogene	.	1007	601889	.	0	0	0
607	NM_004326	BCL9	BCL9 transcription coactivator	protein_coding	NP_004317.2	1008	602597	.	1480	5.64471	12.7735
608	NM_001192	TNFRSF17	TNF receptor superfamily member 17	protein_coding	NP_001183.2	11913	109545	.	0	0	0
610	NM_001194	HCN2	hyperpolarization activated cyclic nucleotide gated potassium and sodium channel 2	protein_coding	NP_001185.3	4846	602781	.	185	1.27457	2.88424
611	NM_001708	OPN1SW	opsin 1, short wave sensitive	protein_coding	NP_001699.1	1012	613522	.	1	0.001437	0.003251
613	NM_004327,NM_021574	BCR	BCR activator of RhoGEF and GTPase	protein_coding	NP_004318.3;NP_067585.2	1014	151410	.	4322	15.0463	34.0485
617	NM_001079866,NM_001257342,NM_001257343,NM_001257344,NM_001318836,NM_001320717,NM_001371443,NM_001371444,NM_001371446,NM_001371447,NM_001371448,NM_001371449,NM_001371450,NM_001371451,NM_001371452,NM_001371453,NM_001371454,NM_001371455,NM_001371456,NM_004328,NR_163955	BCS1L	BCS1 homolog, ubiquinol-cytochrome c reductase complex chaperone	protein_coding	NP_001073335.1;NP_001244271.1;NP_001244272.1;NP_001244273.1;NP_001305765.1;NP_001307646.1;NP_001358372.1;NP_001358373.1;NP_001358375.1;NP_001358376.1;NP_001358377.1;NP_001358378.1;NP_001358379.1;NP_001358380.1;NP_001358381.1;NP_001358382.1;NP_001358383.1;NP_001358384.1;NP_001358385.1;NP_004319.1	1020	603647	.	1223	14.276	32.3054
618	NR_001568	BCYRN1	brain cytoplasmic RNA 1	lncRNA	.	1022	606089	.	3	0.336396	0.761233
619	gene-BCYRN1P1	BCYRN1P1	brain cytoplasmic RNA 1, pseudogene 1	pseudogene	.	1023	.	.	5	0.550376	1.24545
622	NM_004051,NM_203314,NM_203315	BDH1	3-hydroxybutyrate dehydrogenase 1	protein_coding	NP_004042.1;NP_976059.1;NP_976060.1	1027	603063	.	21	0.137624	0.311431
623	NM_000710	BDKRB1	bradykinin receptor B1	protein_coding	NP_000701.2	1029	600337	.	0	0	0
624	NM_000623	BDKRB2	bradykinin receptor B2	protein_coding	NP_000614.1	1030	113503	.	2	0.005626	0.012731
627	NM_001143805,NM_001143806,NM_001143807,NM_001143808,NM_001143809,NM_001143810,NM_001143811,NM_001143812,NM_001143813,NM_001143814,NM_001143816,NM_001709,NM_170731,NM_170732,NM_170733,NM_170734,NM_170735	BDNF	brain derived neurotrophic factor	protein_coding	NP_001137277.1;NP_001137278.1;NP_001137279.1;NP_001137280.1;NP_001137281.1;NP_001137282.1;NP_001137283.1;NP_001137284.1;NP_001137285.1;NP_001137286.1;NP_001137288.1;NP_001700.2;NP_733927.1;NP_733928.1;NP_733929.1;NP_733930.1;NP_733931.1	1033	113505	.	80	0.465232	1.05278
629	NM_001710	CFB	complement factor B	protein_coding	NP_001701.2	1037	138470	.	1225	11.6808	26.4326
631	NM_001161705,NM_001195,NM_001278606,NM_001278607,NM_001278608	BFSP1	beaded filament structural protein 1	protein_coding	NP_001155177.1;NP_001186.1;NP_001265535.1;NP_001265536.1;NP_001265537.1	1040	603307	.	179	1.90366	4.30781
632	NM_199173	BGLAP	bone gamma-carboxyglutamate protein	protein_coding	NP_954642.1	1043	112260	.	1	0.002274	0.005146
633	NM_001711	BGN	biglycan	protein_coding	NP_001702.1	1044	301870	.	18	0.176055	0.398396
634	NM_001024912,NM_001184813,NM_001184815,NM_001184816,NM_001205344,NM_001712	CEACAM1	CEA cell adhesion molecule 1	protein_coding	NP_001020083.1;NP_001171742.1;NP_001171744.1;NP_001171745.1;NP_001192273.1;NP_001703.2	1814	109770	.	1169	8.01506	18.1374
635	NM_001713	BHMT	betaine--homocysteine S-methyltransferase	protein_coding	NP_001704.2	1047	602888	.	106	1.00769	2.28032
636	NM_001003398,NM_001354186,NM_001354187,NM_001354188,NM_001354189,NM_001363603,NM_001714,NR_148725	BICD1	BICD cargo adaptor 1	protein_coding	NP_001003398.1;NP_001341115.1;NP_001341116.1;NP_001341117.1;NP_001341118.1;NP_001350532.1;NP_001705.2	1049	602204	.	404	1.24404	2.81515
637	NM_001196,NM_001244567,NM_001244569,NM_001244570,NM_001244572,NM_197966,NM_197967	BID	BH3 interacting domain death agonist	protein_coding	NP_001187.1;NP_001231496.1;NP_001231498.1;NP_001231499.1;NP_001231501.1;NP_932070.1;NP_932071.1	1050	601997	.	1657	18.2358	41.2661
638	NM_001197	BIK	BCL2 interacting killer	protein_coding	NP_001188.1	1051	603392	.	13	0.303347	0.686447
639	NM_001198,NM_182907	PRDM1	PR/SET domain 1	protein_coding	NP_001189.2;NP_878911.1	9346	603423	.	333	1.52324	3.44696
640	NM_001330465,NM_001715	BLK	BLK proto-oncogene, Src family tyrosine kinase	protein_coding	NP_001317394.1;NP_001706.2	1057	191305	.	0	0	0
641	NM_000057,NM_001287246,NM_001287247,NM_001287248	BLM	BLM RecQ like helicase	protein_coding	NP_000048.1;NP_001274175.1;NP_001274176.1;NP_001274177.1	1058	604610	.	2094	9.43136	21.3423
642	NM_000386	BLMH	bleomycin hydrolase	protein_coding	NP_000377.1	1059	602403	.	7347	75.1889	170.146
643	NM_001716,NM_032966	CXCR5	C-X-C motif chemokine receptor 5	protein_coding	NP_001707.1;NP_116743.1	1060	601613	.	1	0.001964	0.004445
644	NM_000712,NM_001253823	BLVRA	biliverdin reductase A	protein_coding	NP_000703.2;NP_001240752.1	1062	109750	.	281	6.1509	13.9189
645	NM_000713	BLVRB	biliverdin reductase B	protein_coding	NP_000704.1	1063	600941	.	1830	54.0585	122.33
646	NM_001301206,NM_001717	BNC1	basonuclin 1	protein_coding	NP_001288135.1;NP_001708.3	1081	601930	.	0	0	0
648	NM_005180	BMI1	BMI1 proto-oncogene, polycomb ring finger	protein_coding	NP_005171.4	1066	164831	.	2560	17.0716	38.6315
649	NM_001199,NM_006129,NR_033403,NR_033404	BMP1	bone morphogenetic protein 1	protein_coding	NP_001190.1;NP_006120.1	1067	112264	.	712	5.51219	12.4736
650	NM_001200	BMP2	bone morphogenetic protein 2	protein_coding	NP_001191.1	1069	112261	.	4932	32.8438	74.3225
651	NM_001201	BMP3	bone morphogenetic protein 3	protein_coding	NP_001192.3	1070	112263	.	0	0	0
652	NM_001202,NM_001347912,NM_001347913,NM_001347914,NM_001347915,NM_001347916,NM_001347917,NM_130850,NM_130851	BMP4	bone morphogenetic protein 4	protein_coding	NP_001193.2;NP_001334841.1;NP_001334842.1;NP_001334843.1;NP_001334844.1;NP_001334845.1;NP_001334846.1;NP_570911.2;NP_570912.2	1071	112262	.	756	9.43512	21.3508
653	NM_001329754,NM_001329756,NM_021073	BMP5	bone morphogenetic protein 5	protein_coding	NP_001316683.1;NP_001316685.1;NP_066551.1	1072	112265	.	0	0	0
654	NM_001718	BMP6	bone morphogenetic protein 6	protein_coding	NP_001709.1	1073	112266	.	6	0.036216	0.081953
655	NM_001719	BMP7	bone morphogenetic protein 7	protein_coding	NP_001710.1	1074	112267	.	0	0	0
656	NM_001720	BMP8B	bone morphogenetic protein 8b	protein_coding	NP_001711.2	1075	602284	.	76	0.370937	0.839398
657	NM_004329	BMPR1A	bone morphogenetic protein receptor type 1A	protein_coding	NP_004320.2	1076	601299	.	1684	10.9924	24.8748
658	NM_001203,NM_001256792,NM_001256793,NM_001256794	BMPR1B	bone morphogenetic protein receptor type 1B	protein_coding	NP_001194.1;NP_001243721.1;NP_001243722.1;NP_001243723.1	1077	603248	.	111	0.466133	1.05482
659	NM_001204	BMPR2	bone morphogenetic protein receptor type 2	protein_coding	NP_001195.2	1078	600799	.	1504	2.94126	6.6558
660	NM_001320866,NM_001721,NM_203281	BMX	BMX non-receptor tyrosine kinase	protein_coding	NP_001307795.1;NP_001712.1;NP_975010.1	1079	300101	.	4	0.03714	0.084044
661	NM_001722	POLR3D	RNA polymerase III subunit D	protein_coding	NP_001713.2	1080	187280	.	900	3.97869	9.00341
662	NM_001205,NM_013978,NM_013979,NM_013980	BNIP1	BCL2 interacting protein 1	protein_coding	NP_001196.2;NP_053581.2;NP_053582.2;NP_053583.2	1082	603291	.	328	6.5156	14.7442
663	NM_001320674,NM_001320675,NM_001368057,NM_001368058,NM_001368059,NM_001368060,NM_001368061,NM_004330	BNIP2	BCL2 interacting protein 2	protein_coding	NP_001307603.2;NP_001307604.1;NP_001354986.1;NP_001354987.1;NP_001354988.1;NP_001354989.1;NP_001354990.1;NP_004321.3	1083	603292	.	1552	5.98895	13.5525
664	NM_004052	BNIP3	BCL2 interacting protein 3	protein_coding	NP_004043.3	1084	603293	.	4599	66.4873	150.455
665	NM_001330491,NM_004331	BNIP3L	BCL2 interacting protein 3 like	protein_coding	NP_001317420.1;NP_004322.1	1085	605368	.	505	3.44763	7.80167
666	NM_032515	BOK	BCL2 family apoptosis regulator BOK	protein_coding	NP_115904.1	1087	605404	.	723	6.49812	14.7047
667	NM_001144769,NM_001144770,NM_001723,NM_015548,NM_183380	DST	dystonin	protein_coding	NP_001138241.1;NP_001138242.1;NP_001714.1;NP_056363.2;NP_899236.1	1090	113810	.	9347	12.3745	28.0024
668	NM_023067	FOXL2	forkhead box L2	protein_coding	NP_075555.1	1092	605597	.	0	0	0
669	NM_001293085,NM_001724,NM_199186	BPGM	bisphosphoglycerate mutase	protein_coding	NP_001280014.1;NP_001715.1;NP_954655.1	1093	613896	.	564	7.69367	17.4101
670	NM_001302777,NM_004332,NR_026648,NR_026649	BPHL	biphenyl hydrolase like	protein_coding	NP_001289706.1;NP_004323.2	1094	603156	.	626	7.4408	16.8379
671	NM_001725	BPI	bactericidal permeability increasing protein	protein_coding	NP_001716.3	1095	109195	.	0	0	0
672	NM_007294,NM_007297,NM_007298,NM_007299,NM_007300,NR_027676	BRCA1	BRCA1 DNA repair associated	protein_coding	NP_009225.1;NP_009228.2;NP_009229.2;NP_009230.2;NP_009231.2	1100	113705	.	2304	7.94339	17.9752
673	NM_001354609,NM_004333,NR_148928	BRAF	B-Raf proto-oncogene, serine/threonine kinase	protein_coding	NP_001341538.1;NP_004324.2	1097	164757	.	2062	5.23492	11.8462
675	NM_000059	BRCA2	BRCA2 DNA repair associated	protein_coding	NP_000050.2	1101	600185	.	1857	3.85019	8.71265
676	NM_001242805,NM_001242806,NM_001242807,NM_001242808,NM_001242810,NM_001726,NM_207189	BRDT	bromodomain testis associated	protein_coding	NP_001229734.2;NP_001229735.2;NP_001229736.2;NP_001229737.2;NP_001229739.2;NP_001717.3;NP_997072.2	1105	602144	.	1637	11.2974	25.5649
677	NM_001244698,NM_001244701,NM_004926	ZFP36L1	ZFP36 ring finger protein like 1	protein_coding	NP_001231627.1;NP_001231630.1;NP_004917.2	1107	601064	.	2810	21.9568	49.6863
678	NM_006887	ZFP36L2	ZFP36 ring finger protein like 2	protein_coding	NP_008818.3	1108	612053	.	6159	39.3737	89.0992
680	NM_001727	BRS3	bombesin receptor subtype 3	protein_coding	NP_001718.1	1113	300107	.	0	0	0
682	NM_001322243,NM_001728,NM_198589,NM_198590,NM_198591	BSG	basigin (Ok blood group)	protein_coding	NP_001309172.1;NP_001719.2;NP_940991.1;NP_940992.1;NP_940993.1	1116	109480	.	28251	416.809	943.202
683	NM_004334	BST1	bone marrow stromal cell antigen 1	protein_coding	NP_004325.2	1118	600387	.	38	0.451492	1.02168
684	NM_004335	BST2	bone marrow stromal cell antigen 2	protein_coding	NP_004326.1	1119	600534	.	0	0	0
685	NM_001316963,NM_001729	BTC	betacellulin	protein_coding	NP_001303892.1;NP_001720.1	1121	600345	.	65	0.567514	1.28423
686	NM_001281723,NM_001281724,NM_001281725,NM_001281726,NM_001323582,NM_001370658,NM_001370752,NM_001370753	BTD	biotinidase	protein_coding	NP_001268652.2;NP_001268653.2;NP_001268654.1;NP_001268655.1;NP_001310511.1;NP_001357587.1;NP_001357681.1;NP_001357682.1	1122	609019	.	3356	11.2943	25.5579
687	NM_001206	KLF9	Kruppel like factor 9	protein_coding	NP_001197.1	1123	602902	.	373	1.687	3.81752
688	NM_001286818,NM_001730	KLF5	Kruppel like factor 5	protein_coding	NP_001273747.1;NP_001721.2	6349	602903	.	1079	7.6012	17.2008
689	NM_001037637,NM_001207	BTF3	basic transcription factor 3	protein_coding	NP_001032726.1;NP_001198.2	1125	602542	.	8335	192.373	435.322
690	NR_026983	BTF3P11	basic transcription factor 3 pseudogene 11	transcribed_pseudogene	.	1126	602543	.	0	0	0
693	gene-BTF3P1	BTF3P1	BTF3 pseudogene 1	pseudogene	.	1129	.	.	0	0	0
694	NM_001731	BTG1	BTG anti-proliferation factor 1	protein_coding	NP_001722.1	1130	109580	.	1886	9.61542	21.7588
695	NM_000061,NM_001287344,NM_001287345	BTK	Bruton tyrosine kinase	protein_coding	NP_000052.1;NP_001274273.1;NP_001274274.1	1133	300300	.	0	0	0
696	NM_001732	BTN1A1	butyrophilin subfamily 1 member A1	protein_coding	NP_001723.2	1135	601610	.	0	0	0
699	NM_001278616,NM_001278617,NM_004336	BUB1	BUB1 mitotic checkpoint serine/threonine kinase	protein_coding	NP_001265545.1;NP_001265546.1;NP_004327.1	1148	602452	.	3481	21.8538	49.4532
701	NM_001211	BUB1B	BUB1 mitotic checkpoint serine/threonine kinase B	protein_coding	NP_001202.4	1149	602860	.	4247	26.7952	60.635
705	NM_004053	BYSL	bystin like	protein_coding	NP_004044.3	1157	603871	.	968	13.3013	30.0997
706	NM_000714,NM_001256530,NM_001256531,NR_046308	TSPO	translocator protein	protein_coding	NP_000705.2;NP_001243459.1;NP_001243460.1	1158	109610	.	24	0.655475	1.48328
708	NM_001212	C1QBP	complement C1q binding protein	protein_coding	NP_001203.1	1243	601269	.	6405	129.352	292.712
710	NM_000062,NM_001032295	SERPING1	serpin family G member 1	protein_coding	NP_000053.2;NP_001027466.1	1228	606860	.	22003	283.884	642.403
711	NR_024615	ERC2-IT1	ERC2 intronic transcript 1	lncRNA	.	1229	.	.	0	0	0
712	NM_001347465,NM_001347466,NM_015991	C1QA	complement C1q A chain	protein_coding	NP_001334394.1;NP_001334395.1;NP_057075.1	1241	120550	.	0	0	0
713	NM_000491,NM_001371184	C1QB	complement C1q B chain	protein_coding	NP_000482.3;NP_001358113.1	1242	120570	.	0	0	0
714	NM_001114101,NM_001347619,NM_001347620,NM_172369	C1QC	complement C1q C chain	protein_coding	NP_001107573.1;NP_001334548.1;NP_001334549.1;NP_758957.2	1245	120575	.	0	0	0
715	NM_001354346,NM_001733	C1R	complement C1r	protein_coding	NP_001341275.1;NP_001724.4	1246	613785	.	157	1.59381	3.60665
716	NM_001346850,NM_001734,NM_201442	C1S	complement C1s	protein_coding	NP_001333779.1;NP_001725.1;NP_958850.1	1247	120580	.	927	7.96623	18.0269
717	NM_000063,NM_001145903,NM_001178063,NM_001282457,NM_001282458,NM_001282459	C2	complement C2	protein_coding	NP_000054.2;NP_001139375.1;NP_001171534.1;NP_001269386.1;NP_001269387.1;NP_001269388.1	1248	613927	.	1252	11.9428	27.0255
718	NM_000064	C3	complement C3	protein_coding	NP_000055.2	1318	120700	.	42330	191.065	432.363
719	NM_001326475,NM_001326477,NM_004054	C3AR1	complement C3a receptor 1	protein_coding	NP_001313404.1;NP_001313406.1;NP_004045.1	1319	605246	.	0	0	0
720	NM_001252204,NM_007293	C4A	complement C4A (Rodgers blood group)	protein_coding	NP_001239133.1;NP_009224.2	1323	120810	.	98	0.422321	0.955676
721	NM_001002029	C4B	complement C4B (Chido blood group)	protein_coding	NP_001002029.3	1324	120820	.	92	0.397766	0.900109
722	NM_000715	C4BPA	complement component 4 binding protein alpha	protein_coding	NP_000706.1	1325	120830	.	512	5.31157	12.0196
725	NM_000716,NM_001017364,NM_001017365,NM_001017366,NM_001017367	C4BPB	complement component 4 binding protein beta	protein_coding	NP_000707.1;NP_001017364.1;NP_001017365.1;NP_001017366.1;NP_001017367.1	1328	120831	.	499	10.8494	24.5512
726	NM_004055	CAPN5	calpain 5	protein_coding	NP_004046.2	1482	602537	.	913	4.93275	11.1624
727	NM_001317163,NM_001317164,NM_001735	C5	complement C5	protein_coding	NP_001304092.1;NP_001304093.1;NP_001726.2	1331	120900	.	28503	134.524	304.416
728	NM_001736	C5AR1	complement C5a receptor 1	protein_coding	NP_001727.2	1338	113995	.	0	0	0
729	NM_000065,NM_001115131	C6	complement C6	protein_coding	NP_000056.2;NP_001108603.2	1339	217050	.	14	0.087451	0.197893
730	NM_000587	C7	complement C7	protein_coding	NP_000578.2	1346	217070	.	5	0.018895	0.042759
731	NM_000562	C8A	complement C8 alpha chain	protein_coding	NP_000553.1	1352	120950	.	286	2.84663	6.44167
732	NM_000066,NM_001278543,NM_001278544	C8B	complement C8 beta chain	protein_coding	NP_000057.3;NP_001265472.1;NP_001265473.1	1353	120960	.	224	2.56768	5.81044
733	NM_000606	C8G	complement C8 gamma chain	protein_coding	NP_000597.2	1354	120930	.	11	0.275705	0.623896
734	NM_001126111,NM_004337	OSGIN2	oxidative stress induced growth inhibitor family member 2	protein_coding	NP_001119583.1;NP_004328.1	1355	604598	.	1126	6.28402	14.2202
735	NM_001737	C9	complement C9	protein_coding	NP_001728.1	1358	120940	.	0	0	0
738	NM_013265,NR_073519	VPS51	VPS51 subunit of GARP complex	protein_coding	NP_037397.2	1172	615738	.	2721	24.1359	54.6174
740	NM_004927,NR_037567,NR_037568	MRPL49	mitochondrial ribosomal protein L49	protein_coding	NP_004918.1	1176	606866	.	1474	17.1999	38.9219
741	NM_014205	ZNHIT2	zinc finger HIT-type containing 2	protein_coding	NP_055020.1	1177	604575	.	203	3.68453	8.33776
744	NM_001145399,NM_001584	MPPED2	metallophosphoesterase domain containing 2	protein_coding	NP_001138871.1;NP_001575.1	1180	600911	.	41	0.336151	0.760679
745	NM_001127392,NM_013279	MYRF	myelin regulatory factor	protein_coding	NP_001120864.1;NP_037411.1	1181	608329	.	3831	15.2994	34.6211
746	NM_014206	TMEM258	transmembrane protein 258	protein_coding	NP_055021.1	1164	617615	.	3155	128.857	291.593
747	NM_006133	DAGLA	diacylglycerol lipase alpha	protein_coding	NP_006124.1	1165	614015	.	884	3.5968	8.13924
750	NR_122031	GAS8-AS1	GAS8 antisense RNA 1	lncRNA	.	1197	605179	.	0	0	0
752	NM_005892	FMNL1	formin like 1	protein_coding	NP_005883.3	1212	604656	.	30	0.173859	0.393428
753	NM_001003674,NM_001003675,NM_001276249,NM_001276251,NM_181481,NM_181482	LDLRAD4	low density lipoprotein receptor class A domain containing 4	protein_coding	NP_001003674.1;NP_001003675.1;NP_001263178.1;NP_001263180.1;NP_852146.1;NP_852147.1	1224	606571	.	409	1.14579	2.59281
754	NM_001286822,NM_004339,NR_104597	PTTG1IP	PTTG1 interacting protein	protein_coding	NP_001273751.1;NP_004330.1	13524	603784	.	8363	75.8901	171.732
755	NM_001271440,NM_001271441,NM_001271442,NM_004928	CFAP410	cilia and flagella associated protein 410	protein_coding	NP_001258369.1;NP_001258370.1;NP_001258371.1;NP_004919.1	1260	603191	.	454	4.77368	10.8024
757	NM_006134,NR_040016	TMEM50B	transmembrane protein 50B	protein_coding	NP_006125.2	1280	617894	.	635	4.97249	11.2523
758	NM_001044370,NM_001362786	MPPED1	metallophosphoesterase domain containing 1	protein_coding	NP_001037835.1;NP_001349715.1	1306	602112	.	2	0.012383	0.028022
759	NM_001128829,NM_001128830,NM_001128831,NM_001164830,NM_001291967,NM_001291968,NM_001738	CA1	carbonic anhydrase 1	protein_coding	NP_001122301.1;NP_001122302.1;NP_001122303.1;NP_001158302.1;NP_001278896.1;NP_001278897.1;NP_001729.1	1368	114800	.	0	0	0
760	NM_000067,NM_001293675	CA2	carbonic anhydrase 2	protein_coding	NP_000058.1;NP_001280604.1	1373	611492	.	797	12.0461	27.2593
761	NM_005181	CA3	carbonic anhydrase 3	protein_coding	NP_005172.1	1374	114750	.	0	0	0
762	NM_000717,NR_137422	CA4	carbonic anhydrase 4	protein_coding	NP_000708.1	1375	114760	.	202	4.10367	9.28624
763	NM_001367225,NM_001739,NR_159798,NR_159799	CA5A	carbonic anhydrase 5A	protein_coding	NP_001354154.1;NP_001730.1	1377	114761	.	13	0.238998	0.540832
764	gene-CA5AP1	CA5AP1	carbonic anhydrase 5A pseudogene 1	pseudogene	.	1379	.	.	0	0	0
765	NM_001215,NM_001270500,NM_001270501,NM_001270502	CA6	carbonic anhydrase 6	protein_coding	NP_001206.2;NP_001257429.1;NP_001257430.1;NP_001257431.1	1380	114780	.	0	0	0
766	NM_001014435,NM_001365337,NM_005182	CA7	carbonic anhydrase 7	protein_coding	NP_001014435.1;NP_001352266.1;NP_005173.1	1381	114770	.	0	0	0
767	NM_001321837,NM_001321838,NM_001321839,NM_004056,NR_135821	CA8	carbonic anhydrase 8	protein_coding	NP_001308766.1;NP_001308767.1;NP_001308768.1;NP_004047.3	1382	114815	.	0	0	0
768	NM_001216	CA9	carbonic anhydrase 9	protein_coding	NP_001207.2	1383	603179	.	5	0.075305	0.170409
770	NM_001217,NR_136241	CA11	carbonic anhydrase 11	protein_coding	NP_001208.2	1370	604644	.	10	0.131816	0.298287
771	NM_001218,NM_001293642,NM_206925,NR_135511	CA12	carbonic anhydrase 12	protein_coding	NP_001209.1;NP_001280571.1;NP_996808.1	1371	603263	.	1253	5.83222	13.1978
773	NM_000068,NM_001127221,NM_001127222,NM_001174080,NM_023035	CACNA1A	calcium voltage-gated channel subunit alpha1 A	protein_coding	NP_000059.3;NP_001120693.1;NP_001120694.1;NP_001167551.1;NP_075461.2	1388	601011	.	0	0	0
774	NM_000718,NM_001243812	CACNA1B	calcium voltage-gated channel subunit alpha1 B	protein_coding	NP_000709.1;NP_001230741.1	1389	601012	.	0	0	0
775	NM_000719,NM_001129827,NM_001129829,NM_001129830,NM_001129831,NM_001129832,NM_001129833,NM_001129834,NM_001129835,NM_001129836,NM_001129837,NM_001129838,NM_001129839,NM_001129840,NM_001129841,NM_001129842,NM_001129843,NM_001129844,NM_001129846,NM_001167623,NM_001167624,NM_001167625,NM_199460	CACNA1C	calcium voltage-gated channel subunit alpha1 C	protein_coding	NP_000710.5;NP_001123299.1;NP_001123301.1;NP_001123302.2;NP_001123303.1;NP_001123304.1;NP_001123305.1;NP_001123306.1;NP_001123307.1;NP_001123308.1;NP_001123309.1;NP_001123310.1;NP_001123311.1;NP_001123312.1;NP_001123313.1;NP_001123314.1;NP_001123315.1;NP_001123316.1;NP_001123318.1;NP_001161095.1;NP_001161096.2;NP_001161097.1;NP_955630.3	1390	114205	.	3	0.0034	0.007695
776	NM_000720,NM_001128839,NM_001128840	CACNA1D	calcium voltage-gated channel subunit alpha1 D	protein_coding	NP_000711.1;NP_001122311.1;NP_001122312.1	1391	114206	.	53	0.130535	0.295389
777	NM_000721,NM_001205293,NM_001205294	CACNA1E	calcium voltage-gated channel subunit alpha1 E	protein_coding	NP_000712.2;NP_001192222.1;NP_001192223.1	1392	601013	.	0	0	0
778	NM_001256789,NM_001256790,NM_005183	CACNA1F	calcium voltage-gated channel subunit alpha1 F	protein_coding	NP_001243718.1;NP_001243719.1;NP_005174.2	1393	300110	.	0	0	0
779	NM_000069	CACNA1S	calcium voltage-gated channel subunit alpha1 S	protein_coding	NP_000060.2	1397	114208	.	5	0.015745	0.035631
780	NM_001202521,NM_001202522,NM_001202523,NM_001297652,NM_001297653,NM_001297654,NM_001954,NM_013993,NM_013994	DDR1	discoidin domain receptor tyrosine kinase 1	protein_coding	NP_001189450.1;NP_001189451.1;NP_001189452.1;NP_001284581.1;NP_001284582.1;NP_001284583.1;NP_001945.3;NP_054699.2;NP_054700.2	2730	600408	.	123	0.748213	1.69314
781	NM_000722,NM_001302890,NM_001366867	CACNA2D1	calcium voltage-gated channel auxiliary subunit alpha2delta 1	protein_coding	NP_000713.2;NP_001289819.1;NP_001353796.1	1399	114204	.	0	0	0
782	NM_000723,NM_199247,NM_199248	CACNB1	calcium voltage-gated channel auxiliary subunit beta 1	protein_coding	NP_000714.3;NP_954855.1;NP_954856.1	1401	114207	.	101	0.635456	1.43798
783	NM_000724,NM_001167945,NM_001330060,NM_201570,NM_201571,NM_201572,NM_201590,NM_201593,NM_201596,NM_201597	CACNB2	calcium voltage-gated channel auxiliary subunit beta 2	protein_coding	NP_000715.2;NP_001161417.1;NP_001316989.1;NP_963864.1;NP_963865.2;NP_963866.2;NP_963884.2;NP_963887.2;NP_963890.2;NP_963891.1	1402	600003	.	5	0.015206	0.034409
784	NM_000725,NM_001206915,NM_001206916,NM_001206917	CACNB3	calcium voltage-gated channel auxiliary subunit beta 3	protein_coding	NP_000716.2;NP_001193844.1;NP_001193845.1;NP_001193846.1	1403	601958	.	167	1.50514	3.406
785	NM_000726,NM_001005746,NM_001005747,NM_001145798,NM_001320722,NM_001330113,NM_001330114,NM_001330115,NM_001330116,NM_001330117,NM_001330118	CACNB4	calcium voltage-gated channel auxiliary subunit beta 4	protein_coding	NP_000717.2;NP_001005746.1;NP_001005747.1;NP_001139270.1;NP_001307651.1;NP_001317042.1;NP_001317043.1;NP_001317044.1;NP_001317045.1;NP_001317046.1;NP_001317047.1	1404	601949	.	14	0.037996	0.085982
786	NM_000727	CACNG1	calcium voltage-gated channel auxiliary subunit gamma 1	protein_coding	NP_000718.1	1405	114209	.	0	0	0
788	NM_000387	SLC25A20	solute carrier family 25 member 20	protein_coding	NP_000378.1	1421	613698	.	2859	37.9662	85.9142
789	gene-SLC25A20P1	SLC25A20P1	solute carrier family 25 member 20 pseudogene 1	pseudogene	.	1422	.	.	0	0	0
790	NM_001306079,NM_004341	CAD	carbamoyl-phosphate synthetase 2, aspartate transcarbamylase, and dihydroorotase	protein_coding	NP_001293008.1;NP_004332.2	1424	114010	.	3903	12.824	29.0196
793	NM_001366795,NM_004929	CALB1	calbindin 1	protein_coding	NP_001353724.1;NP_004920.1	1434	114050	.	0	0	0
794	NM_001740,NM_007088,NR_027910	CALB2	calbindin 2	protein_coding	NP_001731.2;NP_009019.1	1435	114051	.	0	0	0
795	NM_004057	S100G	S100 calcium binding protein G	protein_coding	NP_004048.1	1436	302020	.	0	0	0
796	NM_001033952,NM_001033953,NM_001741,NR_125898	CALCA	calcitonin related polypeptide alpha	protein_coding	NP_001029124.1;NP_001029125.1;NP_001732.1	1437	114130	.	0	0	0
797	NM_000728	CALCB	calcitonin related polypeptide beta	protein_coding	NP_000719.1	1438	114160	.	6	0.128533	0.29086
799	NM_001164737,NM_001164738,NM_001742	CALCR	calcitonin receptor	protein_coding	NP_001158209.2;NP_001158210.1;NP_001733.1	1440	114131	.	14	0.086932	0.196718
800	NM_004342,NM_033138,NM_033139,NM_033140,NM_033157	CALD1	caldesmon 1	protein_coding	NP_004333.1;NP_149129.2;NP_149130.1;NP_149131.1;NP_149347.2	1441	114213	.	18523	104.221	235.842
801	NM_001363669,NM_001363670,NM_006888	CALM1	calmodulin 1	protein_coding	NP_001350598.1;NP_001350599.1;NP_008819.1	1442	114180	.	5691	31.8879	72.1594
802	gene-CALM1P1	CALM1P1	calmodulin 1 pseudogene 1	pseudogene	.	1443	.	.	0	0	0
804	gene-CALM1P2	CALM1P2	calmodulin 1 pseudogene 2	pseudogene	.	1444	.	.	0	0	0
805	NM_001305624,NM_001305625,NM_001305626,NM_001743	CALM2	calmodulin 2	protein_coding	NP_001292553.1;NP_001292554.1;NP_001292555.1;NP_001734.1	1445	114182	.	10296	193.035	436.82
806	gene-CALM2P2	CALM2P2	calmodulin 2 pseudogene 2	pseudogene	.	1447	.	.	6	0.1172	0.265213
807	gene-CALM2P3	CALM2P3	calmodulin 2 pseudogene 3	pseudogene	.	1448	.	.	0	0	0
808	NM_001329921,NM_001329922,NM_001329923,NM_001329924,NM_001329925,NM_001329926,NM_005184	CALM3	calmodulin 3	protein_coding	NP_001316850.1;NP_001316851.1;NP_001316852.1;NP_001316853.1;NP_001316854.1;NP_001316855.1;NP_005175.2	1449	114183	.	17799	192.355	435.282
810	NM_005185	CALML3	calmodulin like 3	protein_coding	NP_005176.1	1452	114184	.	0	0	0
811	NM_004343	CALR	calreticulin	protein_coding	NP_004334.1	1455	109091	.	46796	578.186	1308.38
813	NM_001130674,NM_001199671,NM_001199672,NM_001199673,NM_001219,NR_074086	CALU	calumenin	protein_coding	NP_001124146.1;NP_001186600.1;NP_001186601.1;NP_001186602.1;NP_001210.1	1458	603420	.	20306	90.86	205.608
814	NM_001323374,NM_001323375,NM_001323376,NM_001323377,NM_001744	CAMK4	calcium/calmodulin dependent protein kinase IV	protein_coding	NP_001310303.1;NP_001310304.1;NP_001310305.1;NP_001310306.1;NP_001735.1	1464	114080	.	0	0	0
815	NM_001363989,NM_001363990,NM_001369025,NM_015981,NM_171825	CAMK2A	calcium/calmodulin dependent protein kinase II alpha	protein_coding	NP_001350918.1;NP_001350919.1;NP_001355954.1;NP_057065.2;NP_741960.1	1460	114078	.	0	0	0
816	NM_001220,NM_001293170,NM_172078,NM_172079,NM_172080,NM_172081,NM_172082,NM_172083,NM_172084	CAMK2B	calcium/calmodulin dependent protein kinase II beta	protein_coding	NP_001211.3;NP_001280099.1;NP_742075.1;NP_742076.1;NP_742077.1;NP_742078.1;NP_742079.1;NP_742080.1;NP_742081.1	1461	607707	.	0	0	0
817	NM_001221,NM_001321566,NM_001321567,NM_001321568,NM_001321569,NM_001321570,NM_001321571,NM_001321572,NM_001321573,NM_001321574,NM_001321575,NM_001321576,NM_001321577,NM_001321578,NM_001321579,NM_001321580,NM_001321581,NM_001321582,NM_001321583,NM_001321584,NM_001321585,NM_001321586,NM_001321587,NM_001321588,NM_001321589,NM_001321590,NM_001321591,NM_001321592,NM_172114,NM_172115,NM_172127,NM_17212…	CAMK2D	calcium/calmodulin dependent protein kinase II delta	protein_coding	NP_001212.2;NP_001308495.1;NP_001308496.1;NP_001308497.1;NP_001308498.1;NP_001308499.1;NP_001308500.1;NP_001308501.1;NP_001308502.1;NP_001308503.1;NP_001308504.1;NP_001308505.1;NP_001308506.1;NP_001308507.1;NP_001308508.1;NP_001308509.1;NP_001308510.1;NP_001308511.1;NP_001308512.1;NP_001308513.1;NP_001308514.1;NP_001308515.1;NP_001308516.1;NP_001308517.1;NP_001308518.1;NP_001308519.1;NP_001308520…	1462	607708	.	3468	14.6005	33.0396
818	NM_001204492,NM_001222,NM_001320898,NM_001367514,NM_001367516,NM_001367517,NM_001367518,NM_001367519,NM_001367520,NM_001367521,NM_001367522,NM_001367523,NM_001367524,NM_001367525,NM_001367526,NM_001367527,NM_001367528,NM_001367529,NM_001367530,NM_001367531,NM_001367532,NM_001367533,NM_001367534,NM_001367535,NM_001367536,NM_001367537,NM_001367538,NM_001367539,NM_001367540,NM_001367541,NM_001367542…	CAMK2G	calcium/calmodulin dependent protein kinase II gamma	protein_coding	NP_001191421.1;NP_001213.2;NP_001307827.1;NP_001354443.1;NP_001354445.1;NP_001354446.1;NP_001354447.1;NP_001354448.1;NP_001354449.1;NP_001354450.1;NP_001354451.1;NP_001354452.1;NP_001354453.1;NP_001354454.1;NP_001354455.1;NP_001354456.1;NP_001354457.1;NP_001354458.1;NP_001354459.1;NP_001354460.1;NP_001354461.1;NP_001354462.1;NP_001354463.1;NP_001354464.1;NP_001354465.1;NP_001354466.1;NP_001354467…	1463	602123	.	1309	8.57794	19.4111
819	NM_001745	CAMLG	calcium modulating ligand	protein_coding	NP_001736.1	1471	601118	.	534	5.80578	13.138
820	NM_004345	CAMP	cathelicidin antimicrobial peptide	protein_coding	NP_004336.4	1472	600474	.	0	0	0
821	NM_001024649,NM_001363993,NM_001363994,NM_001363995,NM_001363996,NM_001363997,NM_001363998,NM_001363999,NM_001364000,NM_001364001,NM_001746,NR_157048	CANX	calnexin	protein_coding	NP_001019820.1;NP_001350922.1;NP_001350923.1;NP_001350924.1;NP_001350925.1;NP_001350926.1;NP_001350927.1;NP_001350928.1;NP_001350929.1;NP_001350930.1;NP_001737.1	1473	114217	.	42335	202.64	458.556
822	NM_001256139,NM_001256140,NM_001320732,NM_001320733,NM_001320734,NM_001747	CAPG	capping actin protein, gelsolin like	protein_coding	NP_001243068.1;NP_001243069.1;NP_001307661.1;NP_001307662.1;NP_001307663.1;NP_001738.2	1474	153615	.	1248	22.6291	51.2075
823	NM_001198868,NM_001198869,NM_005186,NR_040008	CAPN1	calpain 1	protein_coding	NP_001185797.1;NP_001185798.1;NP_005177.2	1476	114220	.	4056	32.4452	73.4207
824	NM_001146068,NM_001748	CAPN2	calpain 2	protein_coding	NP_001139540.1;NP_001739.3	1479	114230	.	873	6.12134	13.8521
825	NM_000070,NM_024344,NM_173087,NM_173088,NM_173089,NM_173090	CAPN3	calpain 3	protein_coding	NP_000061.1;NP_077320.1;NP_775110.1;NP_775111.1;NP_775112.1;NP_775113.1	1480	114240	.	85	0.760305	1.7205
826	NM_001003962,NM_001302632,NM_001302633,NM_001749	CAPNS1	calpain small subunit 1	protein_coding	NP_001003962.1;NP_001289561.1;NP_001289562.1;NP_001740.1	1481	114170	.	9757	161.162	364.694
827	NM_014289	CAPN6	calpain 6	protein_coding	NP_055104.2	1483	300146	.	0	0	0
828	NM_004058,NM_080590	CAPS	calcyphosine	protein_coding	NP_004049.3;NP_542157.3	1487	114212	.	55	0.843289	1.90829
829	NM_006135	CAPZA1	capping actin protein of muscle Z-line subunit alpha 1	protein_coding	NP_006126.1	1488	601580	.	8605	86.1578	194.967
830	NM_006136	CAPZA2	capping actin protein of muscle Z-line subunit alpha 2	protein_coding	NP_006127.1	1490	601571	.	4280	19.9384	45.1189
831	NM_001042440,NM_001042441,NM_001042442,NM_001042443,NM_001042444,NM_001042445,NM_001042446,NM_001190442,NM_001284212,NM_001284213,NM_001330626,NM_001330627,NM_001330628,NM_001330629,NM_001330630,NM_001330631,NM_001330632,NM_001330633,NM_001330634,NM_001750,NM_173060,NR_104285	CAST	calpastatin	protein_coding	NP_001035905.1;NP_001035906.1;NP_001035907.1;NP_001035908.1;NP_001035909.1;NP_001035910.1;NP_001035911.1;NP_001177371.1;NP_001271141.1;NP_001271142.1;NP_001317555.1;NP_001317556.1;NP_001317557.1;NP_001317558.1;NP_001317559.1;NP_001317560.1;NP_001317561.1;NP_001317562.1;NP_001317563.1;NP_001741.4;NP_775083.1	1515	114090	.	5821	30.972	70.0869
832	NM_001206540,NM_001206541,NM_001282162,NM_001313932,NM_004930	CAPZB	capping actin protein of muscle Z-line subunit beta	protein_coding	NP_001193469.1;NP_001193470.1;NP_001269091.1;NP_001300861.1;NP_004921.1	1491	601572	.	8755	122.919	278.155
833	NM_001014437,NM_001194997,NM_001751,NM_139273,NR_036542	CARS1	cysteinyl-tRNA synthetase 1	protein_coding	NP_001014437.1;NP_001181926.1;NP_001742.1;NP_644802.1	1493	123859	.	2214	20.472	46.3264
834	NM_001223,NM_001257118,NM_001257119,NM_033292,NM_033293,NM_033294,NM_033295	CASP1	caspase 1	protein_coding	NP_001214.1;NP_001244047.1;NP_001244048.1;NP_150634.1;NP_150635.1;NP_150636.1;NP_150637.1	1499	147678	.	0	0	0
835	NM_001224,NM_032982,NM_032983	CASP2	caspase 2	protein_coding	NP_001215.1;NP_116764.2;NP_116765.2	1503	600639	.	2668	15.4183	34.8903
836	NM_001354777,NM_001354779,NM_001354780,NM_001354781,NM_001354782,NM_001354783,NM_001354784,NM_004346,NM_032991	CASP3	caspase 3	protein_coding	NP_001341706.1;NP_001341708.1;NP_001341709.1;NP_001341710.1;NP_001341711.1;NP_001341712.1;NP_001341713.1;NP_004337.2;NP_116786.1	1504	600636	.	1439	13.2307	29.94
837	NM_001225,NM_033306	CASP4	caspase 4	protein_coding	NP_001216.1;NP_150649.1	1505	602664	.	1829	33.2279	75.1918
838	NM_001136109,NM_001136110,NM_001136112,NM_004347,NR_024239,NR_036562	CASP5	caspase 5	protein_coding	NP_001129581.1;NP_001129582.1;NP_001129584.1;NP_004338.3	1506	602665	.	14	0.211231	0.477996
839	NM_001226,NM_032992,NR_133012	CASP6	caspase 6	protein_coding	NP_001217.2;NP_116787.1	1507	601532	.	981	14.1875	32.1052
840	NM_001227,NM_001267056,NM_001267057,NM_001267058,NM_001320911,NM_033338,NM_033339,NM_033340	CASP7	caspase 7	protein_coding	NP_001218.1;NP_001253985.1;NP_001253986.1;NP_001253987.1;NP_001307840.1;NP_203124.1;NP_203125.1;NP_203126.1	1508	601761	.	1568	15.2964	34.6143
841	NM_001080124,NM_001080125,NM_001228,NM_001372051,NM_033355,NM_033356,NM_033358,NR_111983	CASP8	caspase 8	protein_coding	NP_001073593.1;NP_001073594.1;NP_001219.2;NP_001358980.1;NP_203519.1;NP_203520.1;NP_203522.1	1509	601763	.	777	6.59252	14.9183
842	NM_001229,NM_001278054,NM_032996,NR_102732,NR_102733	CASP9	caspase 9	protein_coding	NP_001220.2;NP_001264983.1;NP_127463.2	1511	602234	.	660	5.6945	12.8861
843	NM_001206524,NM_001206542,NM_001230,NM_001306083,NM_032974,NM_032976,NM_032977	CASP10	caspase 10	protein_coding	NP_001193453.1;NP_001193471.1;NP_001221.2;NP_001293012.1;NP_116756.2;NP_116758.1;NP_116759.2	1500	601762	.	427	2.03444	4.60375
844	NM_001231	CASQ1	calsequestrin 1	protein_coding	NP_001222.3	1512	114250	.	0	0	0
845	NM_001232	CASQ2	calsequestrin 2	protein_coding	NP_001223.2	1513	114251	.	0	0	0
846	NM_000388,NM_001178065	CASR	calcium sensing receptor	protein_coding	NP_000379.3;NP_001171536.2	1514	601199	.	0	0	0
847	NM_001752	CAT	catalase	protein_coding	NP_001743.1	1516	115500	.	3205	33.0231	74.7284
857	NM_001172895,NM_001172896,NM_001172897,NM_001753	CAV1	caveolin 1	protein_coding	NP_001166366.1;NP_001166367.1;NP_001166368.1;NP_001744.2	1527	601047	.	554	5.02331	11.3673
858	NM_001206747,NM_001206748,NM_001233,NM_198212	CAV2	caveolin 2	protein_coding	NP_001193676.1;NP_001193677.1;NP_001224.1;NP_937855.1	1528	601048	.	834	6.67397	15.1026
859	NM_001234,NM_033337	CAV3	caveolin 3	protein_coding	NP_001225.1;NP_203123.1	1529	601253	.	0	0	0
860	NM_001015051,NM_001024630,NM_001278478,NM_001369405,NR_103532,NR_103533	RUNX2	RUNX family transcription factor 2	protein_coding	NP_001015051.3;NP_001019801.3;NP_001265407.1;NP_001356334.1	10472	600211	.	14	0.058956	0.133412
861	NM_001001890,NM_001122607,NM_001754	RUNX1	RUNX family transcription factor 1	protein_coding	NP_001001890.1;NP_001116079.1;NP_001745.2	10471	151385	.	320	1.03594	2.34424
862	NM_001198625,NM_001198626,NM_001198627,NM_001198628,NM_001198629,NM_001198630,NM_001198631,NM_001198632,NM_001198633,NM_001198634,NM_001198679,NM_004349,NM_175634,NM_175635,NM_175636	RUNX1T1	RUNX1 partner transcriptional co-repressor 1	protein_coding	NP_001185554.1;NP_001185555.1;NP_001185556.1;NP_001185557.1;NP_001185558.1;NP_001185559.1;NP_001185560.1;NP_001185561.1;NP_001185562.1;NP_001185563.1;NP_001185608.1;NP_004340.1;NP_783552.1;NP_783553.1;NP_783554.1	1535	133435	.	0	0	0
863	NM_005187,NM_175931	CBFA2T3	CBFA2/RUNX1 partner transcriptional co-repressor 3	protein_coding	NP_005178.4;NP_787127.1	1537	603870	.	0	0	0
864	NM_001031680,NM_001320672,NM_004350	RUNX3	RUNX family transcription factor 3	protein_coding	NP_001026850.1;NP_001307601.1;NP_004341.1	10473	600210	.	0	0	0
865	NM_001368707,NM_001368708,NM_001368709,NM_001368710,NM_001755,NM_022845	CBFB	core-binding factor subunit beta	protein_coding	NP_001355636.1;NP_001355637.1;NP_001355638.1;NP_001355639.1;NP_001746.1;NP_074036.1	1539	121360	.	1928	14.6097	33.0604
866	NM_001756	SERPINA6	serpin family A member 6	protein_coding	NP_001747.3	1540	122500	.	2239	35.7929	80.996
867	NM_005188	CBL	Cbl proto-oncogene	protein_coding	NP_005179.2	1541	165360	.	1500	3.17119	7.17612
868	NM_001321786,NM_001321788,NM_001321789,NM_001321790,NM_001321791,NM_001321793,NM_001321794,NM_001321795,NM_001321796,NM_001321797,NM_001321798,NM_001321799,NM_001321806,NM_001321807,NM_001321808,NM_001321811,NM_001321813,NM_001321816,NM_001321820,NM_001321822,NM_170662,NR_135806,NR_135807,NR_135808,NR_135809,NR_135810,NR_135811,NR_135812	CBLB	Cbl proto-oncogene B	protein_coding	NP_001308715.1;NP_001308717.1;NP_001308718.1;NP_001308719.1;NP_001308720.1;NP_001308722.1;NP_001308723.1;NP_001308724.1;NP_001308725.1;NP_001308726.1;NP_001308727.1;NP_001308728.1;NP_001308735.1;NP_001308736.1;NP_001308737.1;NP_001308740.1;NP_001308742.1;NP_001308745.1;NP_001308749.1;NP_001308751.1;NP_733762.2	1542	604491	.	979	3.487	7.89076
869	NM_004352	CBLN1	cerebellin 1 precursor	protein_coding	NP_004343.1	1543	600432	.	0	0	0
871	NM_001207014,NM_001235	SERPINH1	serpin family H member 1	protein_coding	NP_001193943.1;NP_001226.2	1546	600943	.	4104	46.4004	105
873	NM_001286789,NM_001757	CBR1	carbonyl reductase 1	protein_coding	NP_001273718.1;NP_001748.1	1548	114830	.	465	8.39381	18.9944
874	NM_001236	CBR3	carbonyl reductase 3	protein_coding	NP_001227.1	1549	603608	.	0	0	0
875	NM_000071,NM_001178008,NM_001178009,NM_001320298,NM_001321072	CBS	cystathionine beta-synthase	protein_coding	NP_000062.1;NP_001171479.1;NP_001171480.1;NP_001307227.1;NP_001308001.1	1550	613381	.	7675	70.09	158.607
881	NM_005893	CCIN	calicin	protein_coding	NP_005884.2	1568	603960	.	5	0.048509	0.109771
883	NM_001122671,NM_001122672,NM_001287390,NM_001352988,NM_001352989,NM_001352990,NM_001352991,NM_001352992,NM_001352993,NM_001352994,NM_001352995,NM_001352996,NM_001352997,NM_001352998,NM_001352999,NM_004059,NR_109829,NR_148224,NR_148225	KYAT1	kynurenine aminotransferase 1	protein_coding	NP_001116143.1;NP_001116144.1;NP_001274319.1;NP_001339917.1;NP_001339918.1;NP_001339919.1;NP_001339920.1;NP_001339921.1;NP_001339922.1;NP_001339923.1;NP_001339924.1;NP_001339925.1;NP_001339926.1;NP_001339927.1;NP_001339928.1;NP_004050.3	1564	600547	.	1357	15.168	34.3239
885	NM_000729,NM_001174138	CCK	cholecystokinin	protein_coding	NP_000720.1;NP_001167609.1	1569	118440	.	0	0	0
886	NM_000730	CCKAR	cholecystokinin A receptor	protein_coding	NP_000721.1	1570	118444	.	0	0	0
887	NM_001318029,NM_001363552,NM_176875	CCKBR	cholecystokinin B receptor	protein_coding	NP_001304958.1;NP_001350481.1;NP_795344.1	1571	118445	.	0	0	0
889	NM_001013406,NM_001350669,NM_001350670,NM_001350671,NM_001350672,NM_001350673,NM_001350674,NM_001350675,NM_001350676,NM_001350677,NM_001350678,NM_001350679,NM_001350680,NM_001350681,NM_001350682,NM_001350683,NM_001350684,NM_001350685,NM_001350686,NM_001350687,NM_001350688,NM_001350689,NM_001350690,NM_001350691,NM_001350692,NM_001350693,NM_001350694,NM_001350695,NM_001350696,NM_001350697,NM_004912…	KRIT1	KRIT1 ankyrin repeat containing	protein_coding	NP_001013424.1;NP_001337598.1;NP_001337599.1;NP_001337600.1;NP_001337601.1;NP_001337602.1;NP_001337603.1;NP_001337604.1;NP_001337605.1;NP_001337606.1;NP_001337607.1;NP_001337608.1;NP_001337609.1;NP_001337610.1;NP_001337611.1;NP_001337612.1;NP_001337613.1;NP_001337614.1;NP_001337615.1;NP_001337616.1;NP_001337617.1;NP_001337618.1;NP_001337619.1;NP_001337620.1;NP_001337621.1;NP_001337622.1;NP_001337…	1573	604214	.	1507	7.67703	17.3724
890	NM_001237	CCNA2	cyclin A2	protein_coding	NP_001228.2	1578	123835	.	2506	21.5259	48.7112
891	NM_001354844,NM_001354845,NM_031966	CCNB1	cyclin B1	protein_coding	NP_001341773.1;NP_001341774.1;NP_114172.1	1579	123836	.	6230	72.4742	164.003
892	NM_001013399,NM_001363537,NM_005190	CCNC	cyclin C	protein_coding	NP_001013417.1;NP_001350466.1;NP_005181.2	1581	123838	.	4723	51.381	116.271
894	NM_001759	CCND2	cyclin D2	protein_coding	NP_001750.1	1583	123833	.	0	0	0
895	gene-CCND2P1	CCND2P1	cyclin D2 pseudogene 1	pseudogene	.	1584	.	.	0	0	0
896	NM_001136017,NM_001136125,NM_001136126,NM_001287427,NM_001287434,NM_001760	CCND3	cyclin D3	protein_coding	NP_001129489.1;NP_001129597.1;NP_001129598.1;NP_001274356.1;NP_001274363.1;NP_001751.1	1585	123834	.	243	2.77744	6.2851
897	gene-CCND3P1	CCND3P1	cyclin D3 pseudogene 1	pseudogene	.	1586	.	.	2	0.041693	0.094348
898	NM_001238,NM_001322259,NM_001322261,NM_001322262	CCNE1	cyclin E1	protein_coding	NP_001229.1;NP_001309188.1;NP_001309190.1;NP_001309191.1	1589	123837	.	692	8.40794	19.0264
899	NM_001323538,NM_001761	CCNF	cyclin F	protein_coding	NP_001310467.1;NP_001752.2	1591	600227	.	1896	10.6016	23.9904
900	NM_001364015,NM_001364018,NM_001364019,NM_001364020,NM_001364021,NM_001364022,NM_001364023,NM_004060,NM_199246,NR_157051,NR_157052,NR_157053,NR_157054,NR_157055,NR_157056	CCNG1	cyclin G1	protein_coding	NP_001350944.1;NP_001350947.1;NP_001350948.1;NP_001350949.1;NP_001350950.1;NP_001350951.1;NP_001350952.1;NP_004051.1;NP_954854.1	1592	601578	.	5361	52.6084	119.048
901	NM_004354	CCNG2	cyclin G2	protein_coding	NP_004345.1	1593	603203	.	923	3.98223	9.01143
902	NM_001199189,NM_001239,NM_001363539,NM_001364075,NM_001364076,NR_157068,NR_157069,NR_157070,NR_157071	CCNH	cyclin H	protein_coding	NP_001186118.1;NP_001230.1;NP_001350468.1;NP_001351004.1;NP_001351005.1	1594	601953	.	714	8.75095	19.8026
904	NM_001240,NM_001277842	CCNT1	cyclin T1	protein_coding	NP_001231.2;NP_001264771.1	1599	143055	.	2246	7.85969	17.7858
905	NM_001241,NM_001320748,NM_001320749,NM_058241,NR_037649,NR_135468	CCNT2	cyclin T2	protein_coding	NP_001232.1;NP_001307677.1;NP_001307678.1;NP_490595.1	1600	603862	.	1977	6.67383	15.1023
908	NM_001009186,NM_001762	CCT6A	chaperonin containing TCP1 subunit 6A	protein_coding	NP_001009186.1;NP_001753.1	1620	104613	.	22087	201.896	456.872
909	NM_001320652,NM_001763	CD1A	CD1a molecule	protein_coding	NP_001307581.1;NP_001754.2	1634	188370	.	0	0	0
910	NM_001764	CD1B	CD1b molecule	protein_coding	NP_001755.1	1635	188360	.	0	0	0
911	NM_001765	CD1C	CD1c molecule	protein_coding	NP_001756.2	1636	188340	.	0	0	0
912	NM_001319145,NM_001371761,NM_001371762,NM_001371763,NM_001766	CD1D	CD1d molecule	protein_coding	NP_001306074.1;NP_001358690.1;NP_001358691.1;NP_001358692.1;NP_001757.1	1637	188410	CD1D	0	0	0
913	NM_001042583,NM_001042584,NM_001042585,NM_001042586,NM_001042587,NM_001185107,NM_001185108,NM_001185110,NM_001185112,NM_001185113,NM_001185114,NM_001185115,NM_030893	CD1E	CD1e molecule	protein_coding	NP_001036048.1;NP_001036049.1;NP_001036050.1;NP_001036051.1;NP_001036052.1;NP_001172036.1;NP_001172037.1;NP_001172039.1;NP_001172041.1;NP_001172042.1;NP_001172043.1;NP_001172044.1;NP_112155.2	1638	188411	.	0	0	0
914	NM_001328609,NM_001767	CD2	CD2 molecule	protein_coding	NP_001315538.1;NP_001758.2	1639	186990	.	22	0.312606	0.7074
915	NM_000732,NM_001040651	CD3D	CD3d molecule	protein_coding	NP_000723.1;NP_001035741.1	1673	186790	.	0	0	0
916	NM_000733	CD3E	CD3e molecule	protein_coding	NP_000724.1	1674	186830	.	0	0	0
917	NM_000073	CD3G	CD3g molecule	protein_coding	NP_000064.1	1675	186740	.	0	0	0
919	NM_000734,NM_198053	CD247	CD247 molecule	protein_coding	NP_000725.1;NP_932170.1	1677	186780	.	3	0.028092	0.063571
920	NM_000616,NM_001195014,NM_001195015,NM_001195016,NM_001195017	CD4	CD4 molecule	protein_coding	NP_000607.1;NP_001181943.1;NP_001181944.1;NP_001181945.1;NP_001181946.1	1678	186940	.	0	0	0
921	NM_001346456,NM_014207	CD5	CD5 molecule	protein_coding	NP_001333385.1;NP_055022.2	1685	153340	.	0	0	0
922	NM_001347698,NM_005894	CD5L	CD5 molecule like	protein_coding	NP_001334627.1;NP_005885.1	1690	602592	.	0	0	0
923	NM_001254750,NM_001254751,NM_006725,NR_045638	CD6	CD6 molecule	protein_coding	NP_001241679.1;NP_001241680.1;NP_006716.3	1691	186720	.	0	0	0
924	NM_006137	CD7	CD7 molecule	protein_coding	NP_006128.1	1695	186820	.	750	13.7869	31.1986
925	NM_001145873,NM_001768,NM_171827,NR_027353	CD8A	CD8a molecule	protein_coding	NP_001139345.1;NP_001759.3;NP_741969.1	1706	186910	.	13	0.095992	0.217221
926	NM_001178100,NM_004931,NM_172101,NM_172102,NM_172213	CD8B	CD8b molecule	protein_coding	NP_001171571.1;NP_004922.1;NP_742099.1;NP_742100.1;NP_757362.1	1707	186730	.	238	1.72421	3.90173
927	NM_001349727,NM_001368307	CD8B2	CD8b2 molecule	protein_coding	NP_001336656.1;NP_001355236.1	1708	.	.	14	0.06583	0.148967
928	NM_001330312,NM_001769	CD9	CD9 molecule	protein_coding	NP_001317241.1;NP_001760.1	1709	143030	.	334	6.42396	14.5368
929	NM_000591,NM_001040021,NM_001174104,NM_001174105	CD14	CD14 molecule	protein_coding	NP_000582.1;NP_001035110.1;NP_001167575.1;NP_001167576.1	1628	158120	.	142	2.38276	5.39197
930	NM_001178098,NM_001770	CD19	CD19 molecule	protein_coding	NP_001171569.1;NP_001761.3	1633	107265	.	0	0	0
931	NM_021950,NM_152866	MS4A1	membrane spanning 4-domains A1	protein_coding	NP_068769.2;NP_690605.1	7315	112210	.	0	0	0
932	NM_001031666,NM_001031809,NM_006138	MS4A3	membrane spanning 4-domains A3	protein_coding	NP_001026836.1;NP_001026979.1;NP_006129.4	7317	606498	.	0	0	0
933	NM_001185099,NM_001185100,NM_001185101,NM_001278417,NM_001771	CD22	CD22 molecule	protein_coding	NP_001172028.1;NP_001172029.1;NP_001172030.1;NP_001265346.1;NP_001762.2	1643	107266	.	4	0.022564	0.05106
935	gene-CD24P1	CD24P1	CD24 molecule pseudogene 1	pseudogene	.	1646	.	.	0	0	0
936	gene-CD24P2	CD24P2	CD24 molecule pseudogene 2	pseudogene	.	1647	.	.	229	2.49087	5.63663
938	gene-CD24P4	CD24P4	CD24 molecule pseudogene 4	pseudogene	.	1649	.	.	29537	320.055	724.257
939	NM_001242	CD27	CD27 molecule	protein_coding	NP_001233.1	11922	186711	.	0	0	0
940	NM_001243077,NM_001243078,NM_006139	CD28	CD28 molecule	protein_coding	NP_001230006.1;NP_001230007.1;NP_006130.1	1653	186760	.	0	0	0
941	NM_005191	CD80	CD80 molecule	protein_coding	NP_005182.1	1700	112203	.	2	0.01435	0.032472
942	NM_001206924,NM_001206925,NM_006889,NM_175862,NM_176892	CD86	CD86 molecule	protein_coding	NP_001193853.1;NP_001193854.1;NP_008820.3;NP_787058.5;NP_795711.1	1705	601020	.	18	0.146721	0.332016
943	NM_001243,NM_001281430	TNFRSF8	TNF receptor superfamily member 8	protein_coding	NP_001234.3;NP_001268359.2	11923	153243	.	0	0	0
944	NM_001244,NM_001252290	TNFSF8	TNF superfamily member 8	protein_coding	NP_001235.1;NP_001239219.1	11938	603875	.	0	0	0
945	NM_001082618,NM_001177608,NM_001772	CD33	CD33 molecule	protein_coding	NP_001076087.1;NP_001171079.1;NP_001763.3	1659	159590	.	0	0	0
946	NM_001177547,NM_001177548,NM_001177549,NM_001245,NM_198845,NM_198846	SIGLEC6	sialic acid binding Ig like lectin 6	protein_coding	NP_001171018.1;NP_001171019.1;NP_001171020.1;NP_001236.4;NP_942142.3;NP_942143.3	10875	604405	.	0	0	0
947	NM_001025109,NM_001773	CD34	CD34 molecule	protein_coding	NP_001020280.1;NP_001764.1	1662	142230	.	0	0	0
948	NM_000072,NM_001001547,NM_001001548,NM_001127443,NM_001127444,NM_001289908,NM_001289909,NM_001289911,NM_001371074,NM_001371075,NM_001371077,NM_001371078,NM_001371079,NM_001371080,NM_001371081,NR_110501	CD36	CD36 molecule	protein_coding	NP_000063.2;NP_001001547.1;NP_001001548.1;NP_001120915.1;NP_001120916.1;NP_001276837.1;NP_001276838.1;NP_001276840.1;NP_001358003.1;NP_001358004.1;NP_001358006.1;NP_001358007.1;NP_001358008.1;NP_001358009.1;NP_001358010.1	1663	173510	.	6	0.026113	0.059091
949	NM_001082959,NM_001367981,NM_001367982,NM_001367983,NM_001367984,NM_001367985,NM_001367986,NM_001367987,NM_001367988,NM_001367989,NM_005505,NR_160416,NR_160417,NR_160418,NR_160419,NR_160420,NR_160421,NR_160422,NR_160423,NR_160424	SCARB1	scavenger receptor class B member 1	protein_coding	NP_001076428.1;NP_001354910.1;NP_001354911.1;NP_001354912.1;NP_001354913.1;NP_001354914.1;NP_001354915.1;NP_001354916.1;NP_001354917.1;NP_001354918.1;NP_005496.4	1664	601040	.	9153	63.7642	144.293
950	NM_001204255,NM_005506	SCARB2	scavenger receptor class B member 2	protein_coding	NP_001191184.1;NP_005497.1	1665	602257	.	6446	32.4215	73.367
951	NM_001040031,NM_001774	CD37	CD37 molecule	protein_coding	NP_001035120.1;NP_001765.1	1666	151523	.	0	0	0
952	NM_001775,NR_132660	CD38	CD38 molecule	protein_coding	NP_001766.2	1667	107270	.	40	0.167368	0.378739
953	NM_001098175,NM_001164178,NM_001164179,NM_001164181,NM_001164182,NM_001164183,NM_001312654,NM_001320916,NM_001776	ENTPD1	ectonucleoside triphosphate diphosphohydrolase 1	protein_coding	NP_001091645.1;NP_001157650.1;NP_001157651.1;NP_001157653.1;NP_001157654.1;NP_001157655.1;NP_001299583.1;NP_001307845.1;NP_001767.3	3363	601752	.	25	0.045217	0.102323
954	NM_001246,NM_203468	ENTPD2	ectonucleoside triphosphate diphosphohydrolase 2	protein_coding	NP_001237.1;NP_982293.1	3364	602012	.	48	0.52895	1.19697
955	NM_001114089,NM_001247,NM_001317941,NM_001322378,NM_001322379,NM_001322380,NM_001322381,NM_001322382,NM_001322383,NM_001322384,NM_001322385,NM_001322386,NM_001322387,NM_001322388,NM_001322389,NM_001322390,NM_001322391,NM_001322392,NM_001322393,NM_001322394,NM_001322395,NM_001322396,NM_001322397,NM_001322398	ENTPD6	ectonucleoside triphosphate diphosphohydrolase 6	protein_coding	NP_001107561.1;NP_001238.3;NP_001304870.1;NP_001309307.1;NP_001309308.1;NP_001309309.1;NP_001309310.1;NP_001309311.1;NP_001309312.1;NP_001309313.1;NP_001309314.1;NP_001309315.1;NP_001309316.1;NP_001309317.1;NP_001309318.1;NP_001309319.1;NP_001309320.1;NP_001309321.1;NP_001309322.1;NP_001309323.1;NP_001309324.1;NP_001309325.1;NP_001309326.1;NP_001309327.1	3368	603160	.	2297	13.2147	29.9037
956	NM_001248,NM_001291960,NM_001291961	ENTPD3	ectonucleoside triphosphate diphosphohydrolase 3	protein_coding	NP_001239.2;NP_001278889.1;NP_001278890.1	3365	603161	.	0	0	0
957	NM_001249,NM_001321984,NM_001321985,NM_001321986,NM_001321987,NM_001321988,NM_001330189	ENTPD5	ectonucleoside triphosphate diphosphohydrolase 5 (inactive)	protein_coding	NP_001240.1;NP_001308913.1;NP_001308914.1;NP_001308915.1;NP_001308916.1;NP_001308917.1;NP_001317118.1	3367	603162	.	2062	8.14611	18.4339
958	NM_001250,NM_001302753,NM_001322421,NM_001322422,NM_001362758,NM_152854,NR_126502,NR_136327	CD40	CD40 molecule	protein_coding	NP_001241.1;NP_001289682.1;NP_001309350.1;NP_001309351.1;NP_001349687.1;NP_690593.1	11919	109535	.	0	0	0
959	NM_000074	CD40LG	CD40 ligand	protein_coding	NP_000065.1	11935	300386	.	0	0	0
960	NM_000610,NM_001001389,NM_001001390,NM_001001391,NM_001001392,NM_001202555,NM_001202556,NM_001202557	CD44	CD44 molecule (Indian blood group)	protein_coding	NP_000601.3;NP_001001389.1;NP_001001390.1;NP_001001391.1;NP_001001392.1;NP_001189484.1;NP_001189485.1;NP_001189486.1	1681	107269	.	108	0.572365	1.29521
961	NM_001777,NM_198793	CD47	CD47 molecule	protein_coding	NP_001768.1;NP_942088.1	1682	601028	.	969	4.31514	9.76478
962	NM_001256030,NM_001778	CD48	CD48 molecule	protein_coding	NP_001242959.1;NP_001769.2	1683	109530	.	0	0	0
963	NM_000560,NM_001040033,NM_001320638	CD53	CD53 molecule	protein_coding	NP_000551.1;NP_001035122.1;NP_001307567.1	1686	151525	.	0	0	0
965	NM_001144822,NM_001779,NR_026665	CD58	CD58 molecule	protein_coding	NP_001138294.1;NP_001770.1	1688	153420	.	252	5.35762	12.1238
966	NM_000611,NM_001127223,NM_001127225,NM_001127226,NM_001127227,NM_203329,NM_203330,NM_203331	CD59	CD59 molecule (CD59 blood group)	protein_coding	NP_000602.1;NP_001120695.1;NP_001120697.1;NP_001120698.1;NP_001120699.1;NP_976074.1;NP_976075.1;NP_976076.1	1689	107271	.	2591	8.00406	18.1125
967	NM_001257389,NM_001257390,NM_001257391,NM_001257392,NM_001257400,NM_001257401,NM_001267698,NM_001780	CD63	CD63 molecule	protein_coding	NP_001244318.1;NP_001244319.1;NP_001244320.1;NP_001244321.1;NP_001244329.1;NP_001244330.1;NP_001254627.1;NP_001771.1	1692	155740	.	11512	261.948	592.764
968	NM_001040059,NM_001251	CD68	CD68 molecule	protein_coding	NP_001035148.1;NP_001242.2	1693	153634	.	106	1.47057	3.32777
969	NM_001781	CD69	CD69 molecule	protein_coding	NP_001772.1	1694	107273	.	0	0	0
970	NM_001252,NM_001330332	CD70	CD70 molecule	protein_coding	NP_001243.1;NP_001317261.1	11937	602840	.	0	0	0
971	NM_001782	CD72	CD72 molecule	protein_coding	NP_001773.1	1696	107272	.	9	0.13422	0.303728
972	NM_001025158,NM_001025159,NM_001364083,NM_001364084,NM_004355,NR_157074	CD74	CD74 molecule	protein_coding	NP_001020329.1;NP_001020330.1;NP_001351012.1;NP_001351013.1;NP_004346.1	1697	142790	.	32	0.350737	0.793689
973	NM_001783,NM_021601	CD79A	CD79a molecule	protein_coding	NP_001774.1;NP_067612.1	1698	112205	.	0	0	0
974	NM_000626,NM_001039933,NM_001329050,NM_021602	CD79B	CD79b molecule	protein_coding	NP_000617.1;NP_001035022.1;NP_001315979.1;NP_067613.1	1699	147245	.	0	0	0
975	NM_001297649,NM_004356	CD81	CD81 molecule	protein_coding	NP_001284578.1;NP_004347.1	1701	186845	.	2604	41.0637	92.9235
976	NM_001025160,NM_001784,NM_078481	ADGRE5	adhesion G protein-coupled receptor E5	protein_coding	NP_001020331.1;NP_001775.2;NP_510966.1	1711	601211	.	1136	8.24293	18.653
977	NM_001039490,NM_004357,NM_139029,NM_139030	CD151	CD151 molecule (Raph blood group)	protein_coding	NP_001034579.1;NP_004348.2;NP_620598.1;NP_620599.1	1630	602243	.	3660	56.0349	126.802
978	NM_001785	CDA	cytidine deaminase	protein_coding	NP_001776.1	1712	123920	.	0	0	0
983	NM_001170406,NM_001170407,NM_001320918,NM_001786,NM_033379	CDK1	cyclin dependent kinase 1	protein_coding	NP_001163877.1;NP_001163878.1;NP_001307847.1;NP_001777.1;NP_203698.1	1722	116940	.	4868	61.1187	138.306
984	NM_001291345,NM_001787,NM_033486,NM_033487,NM_033489,NM_033490	CDK11B	cyclin dependent kinase 11B	protein_coding	NP_001278274.1;NP_001778.2;NP_277021.2;NP_277022.1;NP_277024.2;NP_277025.1	1729	176873	.	2293	19.9419	45.1266
987	NM_001199282,NM_001364905,NM_001367550,NM_006726	LRBA	LPS responsive beige-like anchor protein	protein_coding	NP_001186211.2;NP_001351834.1;NP_001354479.1;NP_006717.2	1742	606453	.	1417	3.28545	7.43468
988	NM_001253	CDC5L	cell division cycle 5 like	protein_coding	NP_001244.1	1743	602868	.	2355	8.90875	20.1597
989	NM_001011553,NM_001242956,NM_001363715,NM_001788	SEPTIN7	septin 7	protein_coding	NP_001011553.2;NP_001229885.1;NP_001350644.1;NP_001779.3	1717	603151	.	5834	31.6998	71.7338
990	NM_001254	CDC6	cell division cycle 6	protein_coding	NP_001245.1	1744	602627	.	5511	28.5096	64.5146
991	NM_001255	CDC20	cell division cycle 20	protein_coding	NP_001246.2	1723	603618	.	8505	121.779	275.576
993	NM_001789,NM_201567	CDC25A	cell division cycle 25A	protein_coding	NP_001780.2;NP_963861.1	1725	116947	.	4105	25.3166	57.2892
994	NM_001287516,NM_001287517,NM_001287518,NM_001287519,NM_001287520,NM_001287522,NM_001287524,NM_004358,NM_021872,NM_021873,NR_136335,NR_136336	CDC25B	cell division cycle 25B	protein_coding	NP_001274445.1;NP_001274446.1;NP_001274447.1;NP_001274448.1;NP_001274449.1;NP_001274451.1;NP_001274453.1;NP_004349.1;NP_068658.1;NP_068659.1	1726	116949	.	4906	32.7464	74.1022
995	NM_001287582,NM_001287583,NM_001318098,NM_001364026,NM_001364027,NM_001364028,NM_001790,NM_022809	CDC25C	cell division cycle 25C	protein_coding	NP_001274511.1;NP_001274512.1;NP_001305027.1;NP_001350955.1;NP_001350956.1;NP_001350957.1;NP_001781.2;NP_073720.1	1727	157680	.	1003	11.3015	25.5743
996	NM_001114091,NM_001256,NM_001293089,NM_001293091,NM_001353035,NM_001353047,NM_001353049,NM_001353050,NM_001353051,NR_148340	CDC27	cell division cycle 27	protein_coding	NP_001107563.1;NP_001247.3;NP_001280018.1;NP_001280020.1;NP_001339964.1;NP_001339976.1;NP_001339978.1;NP_001339979.1;NP_001339980.1	1728	116946	.	5516	22.5164	50.9526
997	NM_004359	CDC34	cell division cycle 34	protein_coding	NP_004350.1	1734	116948	.	4998	83.2098	188.296
998	NM_001039802,NM_001791,NM_044472	CDC42	cell division cycle 42	protein_coding	NP_001034891.1;NP_001782.1;NP_426359.1	1736	116952	.	11850	27.0971	61.3182
999	NM_001317184,NM_001317185,NM_001317186,NM_004360	CDH1	cadherin 1	protein_coding	NP_001304113.1;NP_001304114.1;NP_001304115.1;NP_004351.1	1748	192090	.	3252	15.9594	36.1148
1000	NM_001308176,NM_001792	CDH2	cadherin 2	protein_coding	NP_001295105.1;NP_001783.2	1759	114020	.	4106	24.1405	54.6278
1001	NM_001317195,NM_001317196,NM_001793	CDH3	cadherin 3	protein_coding	NP_001304124.1;NP_001304125.1;NP_001784.2	1762	114021	.	0	0	0
1002	NM_001252338,NM_001252339,NM_001794	CDH4	cadherin 4	protein_coding	NP_001239267.1;NP_001239268.1;NP_001785.2	1763	603006	.	0	0	0
1003	NM_001795	CDH5	cadherin 5	protein_coding	NP_001786.2	1764	601120	.	0	0	0
1004	NM_001362435,NM_004932	CDH6	cadherin 6	protein_coding	NP_001349364.1;NP_004923.1	1765	603007	.	298	1.00823	2.28154
1005	NM_001317214,NM_001362438,NM_004361,NM_033646	CDH7	cadherin 7	protein_coding	NP_001304143.1;NP_001349367.1;NP_004352.2;NP_387450.1	1766	605806	.	0	0	0
1006	NM_001796	CDH8	cadherin 8	protein_coding	NP_001787.2	1767	603008	.	0	0	0
1007	NM_016279	CDH9	cadherin 9	protein_coding	NP_057363.3	1768	609974	.	21	0.154361	0.349305
1008	NM_001317222,NM_001317224,NM_001362460,NM_006727	CDH10	cadherin 10	protein_coding	NP_001304151.1;NP_001304153.1;NP_001349389.1;NP_006718.2	1749	604555	.	0	0	0
1009	NM_001308392,NM_001330576,NM_001797	CDH11	cadherin 11	protein_coding	NP_001295321.1;NP_001317505.1;NP_001788.2	1750	600023	.	0	0	0
1010	NM_001317227,NM_001317228,NM_001364104,NM_001364105,NM_001364106,NM_001364107,NM_001364108,NM_001364109,NM_004061	CDH12	cadherin 12	protein_coding	NP_001304156.1;NP_001304157.1;NP_001351033.1;NP_001351034.1;NP_001351035.1;NP_001351036.1;NP_001351037.1;NP_001351038.1;NP_004052.2	1751	600562	.	0	0	0
1011	gene-CDH12P2	CDH12P2	cadherin 12 pseudogene 2	pseudogene	.	1752	.	.	0	0	0
1012	NM_001220488,NM_001220489,NM_001220490,NM_001220491,NM_001220492,NM_001257	CDH13	cadherin 13	protein_coding	NP_001207417.1;NP_001207418.1;NP_001207419.1;NP_001207420.1;NP_001207421.1;NP_001248.1	1753	601364	.	0	0	0
1013	NM_004933	CDH15	cadherin 15	protein_coding	NP_004924.1	1754	114019	.	6	0.043232	0.09783
1014	NM_001204744,NM_001204745,NM_001204746,NM_004062	CDH16	cadherin 16	protein_coding	NP_001191673.1;NP_001191674.1;NP_001191675.1;NP_004053.1	1755	603118	.	0	0	0
1015	NM_001144663,NM_004063	CDH17	cadherin 17	protein_coding	NP_001138135.1;NP_004054.3	1756	603017	.	3400	21.866	49.4808
1016	NM_001167667,NM_001291956,NM_001291957,NM_001349556,NM_001349558,NM_001349559,NM_001349560,NM_001349561,NM_001349562,NM_001349563,NM_004934	CDH18	cadherin 18	protein_coding	NP_001161139.1;NP_001278885.1;NP_001278886.1;NP_001336485.1;NP_001336487.1;NP_001336488.1;NP_001336489.1;NP_001336490.1;NP_001336491.1;NP_001336492.1;NP_004925.1	1757	603019	.	0	0	0
1017	NM_001290230,NM_001798,NM_052827	CDK2	cyclin dependent kinase 2	protein_coding	NP_001277159.1;NP_001789.2;NP_439892.2	1771	116953	.	2729	29.0206	65.6711
1018	NM_001258	CDK3	cyclin dependent kinase 3	protein_coding	NP_001249.1	1772	123828	.	2	0.016608	0.037582
1019	NM_000075	CDK4	cyclin dependent kinase 4	protein_coding	NP_000066.1	1773	123829	.	10758	136.197	308.202
1020	NM_001164410,NM_004935	CDK5	cyclin dependent kinase 5	protein_coding	NP_001157882.1;NP_004926.1	1774	123831	.	870	18.4929	41.8477
1021	NM_001145306,NM_001259	CDK6	cyclin dependent kinase 6	protein_coding	NP_001138778.1;NP_001250.1	1777	603368	.	2533	5.10703	11.5567
1022	NM_001324069,NM_001324070,NM_001324071,NM_001324072,NM_001324074,NM_001324075,NM_001324077,NM_001324078,NM_001799,NR_136690	CDK7	cyclin dependent kinase 7	protein_coding	NP_001310998.1;NP_001310999.1;NP_001311000.1;NP_001311001.1;NP_001311003.1;NP_001311004.1;NP_001311006.1;NP_001311007.1;NP_001790.1	1778	601955	.	880	14.6274	33.1006
1024	NM_001260,NM_001318368,NM_001346501	CDK8	cyclin dependent kinase 8	protein_coding	NP_001251.1;NP_001305297.1;NP_001333430.1	1779	603184	.	423	3.2579	7.37233
1025	NM_001261	CDK9	cyclin dependent kinase 9	protein_coding	NP_001252.1	1780	603251	.	1555	14.786	33.4593
1026	NM_000389,NM_001220777,NM_001220778,NM_001291549,NM_078467	CDKN1A	cyclin dependent kinase inhibitor 1A	protein_coding	NP_000380.1;NP_001207706.1;NP_001207707.1;NP_001278478.1;NP_510867.1	1784	116899	.	206	2.29494	5.19325
1027	NM_004064	CDKN1B	cyclin dependent kinase inhibitor 1B	protein_coding	NP_004055.1	1785	600778	.	2571	24.0531	54.43
1028	NM_000076,NM_001122630,NM_001122631,NM_001362474,NM_001362475	CDKN1C	cyclin dependent kinase inhibitor 1C	protein_coding	NP_000067.1;NP_001116102.1;NP_001116103.1;NP_001349403.1;NP_001349404.1	1786	600856	.	514	6.83816	15.4741
1029	NM_000077,NM_001195132,NM_001363763,NM_058195,NM_058197	CDKN2A	cyclin dependent kinase inhibitor 2A	protein_coding	NP_000068.1;NP_001182061.1;NP_001350692.1;NP_478102.2;NP_478104.2	1787	600160	.	1372	28.0296	63.4285
1030	NM_004936,NM_078487	CDKN2B	cyclin dependent kinase inhibitor 2B	protein_coding	NP_004927.2;NP_511042.1	1788	600431	.	631	3.82875	8.66411
1031	NM_001262,NM_078626	CDKN2C	cyclin dependent kinase inhibitor 2C	protein_coding	NP_001253.1;NP_523240.1	1789	603369	.	691	8.02935	18.1697
1032	NM_001800,NM_079421	CDKN2D	cyclin dependent kinase inhibitor 2D	protein_coding	NP_001791.1;NP_524145.1	1790	600927	.	194	3.26672	7.3923
1033	NM_001130851,NM_001330173,NM_005192	CDKN3	cyclin dependent kinase inhibitor 3	protein_coding	NP_001124323.1;NP_001317102.1;NP_005183.2	1791	123832	.	1853	51.448	116.422
1036	NM_001323565,NM_001323566,NM_001323567,NM_001801,NR_136618,NR_136619,NR_136620,NR_136621	CDO1	cysteine dioxygenase type 1	protein_coding	NP_001310494.1;NP_001310495.1;NP_001310496.1;NP_001792.2	1795	603943	.	256	3.88526	8.792
1038	NM_004065	CDR1	cerebellar degeneration related protein 1	protein_coding	NP_004056.2	1798	302650	.	0	0	0
1039	NM_001802	CDR2	cerebellar degeneration related protein 2	protein_coding	NP_001793.1	1799	117340	.	1490	13.0022	29.4229
1040	NM_001263	CDS1	CDP-diacylglycerol synthase 1	protein_coding	NP_001254.2	1800	603548	.	757	4.1443	9.37817
1041	NM_001264	CDSN	corneodesmosin	protein_coding	NP_001255.4	1802	602593	.	0	0	0
1043	NM_001803	CD52	CD52 molecule	protein_coding	NP_001794.2	1804	114280	.	0	0	0
1044	NM_001804	CDX1	caudal type homeobox 1	protein_coding	NP_001795.2	1805	600746	.	0	0	0
1045	NM_001265,NM_001354700	CDX2	caudal type homeobox 2	protein_coding	NP_001256.4;NP_001341629.1	1806	600297	.	2472	16.9107	38.2674
1046	NM_005193	CDX4	caudal type homeobox 4	protein_coding	NP_005184.1	1808	300025	.	0	0	0
1047	NM_001130675,NM_004362	CLGN	calmegin	protein_coding	NP_001124147.1;NP_004353.1	2060	601858	.	1576	13.6472	30.8825
1048	NM_001291484,NM_001308398,NM_004363	CEACAM5	CEA cell adhesion molecule 5	protein_coding	NP_001278413.1;NP_001295327.1;NP_004354.3	1817	114890	.	0	0	0
1050	NM_001285829,NM_001287424,NM_001287435,NM_004364	CEBPA	CCAAT enhancer binding protein alpha	protein_coding	NP_001272758.1;NP_001274353.1;NP_001274364.1;NP_004355.2	1833	116897	.	14966	135.719	307.12
1051	NM_001285878,NM_001285879,NM_005194	CEBPB	CCAAT enhancer binding protein beta	protein_coding	NP_001272807.1;NP_001272808.1;NP_005185.2	1834	189965	.	1942	24.5881	55.6407
1052	NM_005195	CEBPD	CCAAT enhancer binding protein delta	protein_coding	NP_005186.2	1835	116898	.	1054	19.8759	44.9773
1053	NM_001805	CEBPE	CCAAT enhancer binding protein epsilon	protein_coding	NP_001796.2	1836	600749	.	0	0	0
1054	NM_001252296,NM_001806	CEBPG	CCAAT enhancer binding protein gamma	protein_coding	NP_001239225.1;NP_001797.1	1837	138972	.	5855	37.0586	83.8604
1056	NM_001807	CEL	carboxyl ester lipase	protein_coding	NP_001798.3	1848	114840	.	70	0.685612	1.55148
1057	NR_001275	CELP	carboxyl ester lipase pseudogene	transcribed_pseudogene	.	1849	.	.	9	0.208779	0.472448
1058	NM_001042426,NM_001809	CENPA	centromere protein A	protein_coding	NP_001035891.1;NP_001800.1	1851	117139	.	619	10.544	23.8602
1059	NM_001810	CENPB	centromere protein B	protein_coding	NP_001801.1	1852	117140	.	2720	22.2153	50.2712
1060	NM_001362481,NM_001812,NR_155754	CENPC	centromere protein C	protein_coding	NP_001349410.1;NP_001803.2	1854	117141	.	564	1.94503	4.40144
1061	gene-CENPCP1	CENPCP1	centromere protein C pseudogene 1	pseudogene	.	1855	.	.	0	0	0
1062	NM_001286734,NM_001813	CENPE	centromere protein E	protein_coding	NP_001273663.1;NP_001804.2	1856	117143	.	2250	6.48773	14.6812
1063	NM_016343	CENPF	centromere protein F	protein_coding	NP_057427.3	1857	600236	.	10950	25.1259	56.8576
1066	NM_001025194,NM_001025195,NM_001266	CES1	carboxylesterase 1	protein_coding	NP_001020365.1;NP_001020366.1;NP_001257.4	1863	114835	.	23	0.273303	0.618459
1068	NM_004066	CETN1	centrin 1	protein_coding	NP_004057.1	1866	603187	.	0	0	0
1069	NM_004344	CETN2	centrin 2	protein_coding	NP_004335.1	1867	300006	.	1352	22.5812	51.0993
1070	NM_001297765,NM_001297768,NM_004365	CETN3	centrin 3	protein_coding	NP_001284694.1;NP_001284697.1;NP_004356.2	1868	602907	.	404	6.98484	15.8061
1071	NM_000078,NM_001286085	CETP	cholesteryl ester transfer protein	protein_coding	NP_000069.2;NP_001273014.1	1869	118470	.	0	0	0
1072	NM_005507	CFL1	cofilin 1	protein_coding	NP_005498.1	1874	601442	.	25026	474.615	1074.01
1073	NM_001243645,NM_021914,NM_138638,NR_028130,NR_028131	CFL2	cofilin 2	protein_coding	NP_001230574.1;NP_068733.1;NP_619579.1	1875	601443	.	2428	14.3467	32.4653
1074	gene-CFL1P5	CFL1P5	cofilin 1 pseudogene 5	pseudogene	.	1877	.	.	34	0.692693	1.5675
1075	NM_001114173,NM_001814,NM_148170	CTSC	cathepsin C	protein_coding	NP_001107645.1;NP_001805.4;NP_680475.1	2528	602365	.	10919	132.912	300.767
1080	NM_000492	CFTR	CF transmembrane conductance regulator	protein_coding	NP_000483.3	1884	602421	.	39	0.150396	0.340334
1081	NM_000735,NM_001252383	CGA	glycoprotein hormones, alpha polypeptide	protein_coding	NP_000726.1;NP_001239312.1	1885	118850	.	14	0.412812	0.934157
1082	NM_000737	CGB3	chorionic gonadotropin subunit beta 3	protein_coding	NP_000728.1	1886	118860	.	0	0	0
1084	NM_001277163,NM_001815,NR_102333	CEACAM3	CEA cell adhesion molecule 3	protein_coding	NP_001264092.1;NP_001806.2	1815	609142	.	0	0	0
1087	NM_001291485,NM_006890	CEACAM7	CEA cell adhesion molecule 7	protein_coding	NP_001278414.1;NP_008821.2	1819	.	.	0	0	0
1088	NM_001816	CEACAM8	CEA cell adhesion molecule 8	protein_coding	NP_001807.2	1820	615747	.	0	0	0
1089	NM_001362492,NM_001362493,NM_001362495,NM_001817	CEACAM4	CEA cell adhesion molecule 4	protein_coding	NP_001349421.1;NP_001349422.1;NP_001349424.1;NP_001808.2	1816	.	.	0	0	0
1091	gene-CEACAMP2	CEACAMP2	CEA cell adhesion molecule pseudogene 2	pseudogene	.	1824	.	.	0	0	0
1101	NM_001267	CHAD	chondroadherin	protein_coding	NP_001258.2	1909	602178	.	0	0	0
1102	NM_001268,NM_001286830,NM_001286831,NM_001286832,NM_001352424,NM_001352425,NM_001352426,NM_001352427,NM_001352428,NM_001352429,NM_001352430,NM_001352431,NR_147985	RCBTB2	RCC1 and BTB domain containing protein 2	protein_coding	NP_001259.1;NP_001273759.1;NP_001273760.1;NP_001273761.1;NP_001339353.1;NP_001339354.1;NP_001339355.1;NP_001339356.1;NP_001339357.1;NP_001339358.1;NP_001339359.1;NP_001339360.1	1914	603524	.	194	1.48363	3.35732
1103	NM_001142929,NM_001142933,NM_001142934,NM_020549,NM_020984,NM_020985,NM_020986	CHAT	choline O-acetyltransferase	protein_coding	NP_001136401.1;NP_001136405.1;NP_001136406.1;NP_065574.3;NP_066264.3;NP_066265.3;NP_066266.3	1912	118490	.	0	0	0
1104	NM_001048194,NM_001048195,NM_001048199,NM_001269,NR_030725,NR_030726	RCC1	regulator of chromosome condensation 1	protein_coding	NP_001041659.1;NP_001041660.1;NP_001041664.1;NP_001260.1	1913	179710	.	4850	41.8653	94.7373
1105	NM_001270,NM_001364113,NR_157078,NR_157079	CHD1	chromodomain helicase DNA binding protein 1	protein_coding	NP_001261.2;NP_001351042.1	1915	602118	.	2250	6.8529	15.5075
1106	NM_001042572,NM_001271	CHD2	chromodomain helicase DNA binding protein 2	protein_coding	NP_001036037.1;NP_001262.3	1917	602119	.	3341	8.54889	19.3454
1107	NM_001005271,NM_001005273,NM_005852	CHD3	chromodomain helicase DNA binding protein 3	protein_coding	NP_001005271.2;NP_001005273.1;NP_005843.2	1918	602120	.	2331	7.47756	16.9211
1108	NM_001273,NM_001297553,NM_001363606	CHD4	chromodomain helicase DNA binding protein 4	protein_coding	NP_001264.2;NP_001284482.1;NP_001350535.1	1919	603277	.	11873	43.5764	98.6095
1109	NM_001818	AKR1C4	aldo-keto reductase family 1 member C4	protein_coding	NP_001809.3	387	600451	.	16	0.304579	0.689235
1111	NM_001114121,NM_001114122,NM_001244846,NM_001274,NM_001330427,NM_001330428,NR_045204,NR_045205	CHEK1	checkpoint kinase 1	protein_coding	NP_001107593.1;NP_001107594.1;NP_001231775.1;NP_001265.2;NP_001317356.1;NP_001317357.1	1925	603078	.	1568	10.4422	23.6297
1112	NM_001085471,NM_005197	FOXN3	forkhead box N3	protein_coding	NP_001078940.1;NP_005188.2	1928	602628	.	2312	6.8571	15.517
1113	NM_001275,NM_001301690	CHGA	chromogranin A	protein_coding	NP_001266.1;NP_001288619.1	1929	118910	.	0	0	0
1114	NM_001819	CHGB	chromogranin B	protein_coding	NP_001810.2	1930	118920	.	12	0.1148	0.259783
1116	NM_001276	CHI3L1	chitinase 3 like 1	protein_coding	NP_001267.2	1932	601525	.	23	0.309653	0.700717
1117	NM_001025197,NM_001025199,NM_004000	CHI3L2	chitinase 3 like 2	protein_coding	NP_001020368.1;NP_001020370.1;NP_003991.2	1933	601526	.	12	0.182902	0.413891
1118	NM_001256125,NM_003465,NR_045784,NR_045785	CHIT1	chitinase 1	protein_coding	NP_001243054.2;NP_003456.1	1936	600031	.	0	0	0
1119	NM_001277,NM_212469	CHKA	choline kinase alpha	protein_coding	NP_001268.2;NP_997634.1	1937	118491	.	9876	86.0769	194.784
1120	NM_005198	CHKB	choline kinase beta	protein_coding	NP_005189.2	1938	612395	.	410	5.9302	13.4195
1121	NM_000390,NM_001145414,NM_001320959,NM_001362517,NM_001362518,NM_001362519	CHM	CHM Rab escort protein	protein_coding	NP_000381.1;NP_001138886.1;NP_001307888.1;NP_001349446.1;NP_001349447.1;NP_001349448.1	1940	300390	.	0	0	0
1122	NM_001821	CHML	CHM like Rab escort protein	protein_coding	NP_001812.2	1941	118825	.	4360	14.5644	32.9579
1123	NM_001025201,NM_001206602,NM_001371513,NM_001371514,NM_001822,NR_038133	CHN1	chimerin 1	protein_coding	NP_001020372.2;NP_001193531.1;NP_001358442.1;NP_001358443.1;NP_001813.1	1943	118423	.	581	4.66137	10.5483
1124	NM_001039936,NM_001293069,NM_001293070,NM_001293071,NM_001293072,NM_001293073,NM_001293075,NM_001293076,NM_001293077,NM_001293078,NM_001293079,NM_001293080,NM_001293081,NM_004067,NR_120524,NR_120525	CHN2	chimerin 2	protein_coding	NP_001035025.1;NP_001279998.1;NP_001279999.1;NP_001280000.1;NP_001280001.1;NP_001280002.1;NP_001280004.1;NP_001280005.1;NP_001280006.1;NP_001280007.1;NP_001280008.1;NP_001280009.1;NP_001280010.1;NP_004058.1	1944	602857	.	613	4.38818	9.93006
1128	NM_000738	CHRM1	cholinergic receptor muscarinic 1	protein_coding	NP_000729.2	1950	118510	.	0	0	0
1129	NM_000739,NM_001006626,NM_001006627,NM_001006628,NM_001006629,NM_001006630,NM_001006631,NM_001006632	CHRM2	cholinergic receptor muscarinic 2	protein_coding	NP_000730.1;NP_001006627.1;NP_001006628.1;NP_001006629.1;NP_001006630.1;NP_001006631.1;NP_001006632.1;NP_001006633.1	1951	118493	.	0	0	0
1130	NM_000081,NM_001301365,NR_102436	LYST	lysosomal trafficking regulator	protein_coding	NP_000072.2;NP_001288294.1	1968	606897	.	678	1.25644	2.84322
1131	NM_000740,NM_001347716	CHRM3	cholinergic receptor muscarinic 3	protein_coding	NP_000731.1;NP_001334645.1	1952	118494	.	435	1.13132	2.56008
1132	NM_000741,NM_001366692	CHRM4	cholinergic receptor muscarinic 4	protein_coding	NP_000732.2;NP_001353621.1	1953	118495	.	20	0.148145	0.335239
1133	NM_001320917,NM_012125	CHRM5	cholinergic receptor muscarinic 5	protein_coding	NP_001307846.1;NP_036257.1	1954	118496	.	0	0	0
1134	NM_000079,NM_001039523	CHRNA1	cholinergic receptor nicotinic alpha 1 subunit	protein_coding	NP_000070.1;NP_001034612.1	1955	100690	.	3	0.022935	0.0519
1135	NM_000742,NM_001282455,NM_001347705,NM_001347706,NM_001347707,NM_001347708	CHRNA2	cholinergic receptor nicotinic alpha 2 subunit	protein_coding	NP_000733.2;NP_001269384.1;NP_001334634.1;NP_001334635.1;NP_001334636.1;NP_001334637.1	1956	118502	.	0	0	0
1136	NM_000743,NM_001166694,NR_046313	CHRNA3	cholinergic receptor nicotinic alpha 3 subunit	protein_coding	NP_000734.2;NP_001160166.1	1957	118503	.	0	0	0
1137	NM_000744,NM_001256573,NR_046317	CHRNA4	cholinergic receptor nicotinic alpha 4 subunit	protein_coding	NP_000735.1;NP_001243502.1	1958	118504	.	0	0	0
1138	NM_000745,NM_001307945	CHRNA5	cholinergic receptor nicotinic alpha 5 subunit	protein_coding	NP_000736.2;NP_001294874.1	1959	118505	.	235	1.53837	3.48118
1139	NM_000746,NM_001190455,NR_046324	CHRNA7	cholinergic receptor nicotinic alpha 7 subunit	protein_coding	NP_000737.1;NP_001177384.1	1960	118511	.	4	0.015145	0.034273
1140	NM_000747	CHRNB1	cholinergic receptor nicotinic beta 1 subunit	protein_coding	NP_000738.2	1961	100710	.	198	1.82156	4.12202
1141	NM_000748	CHRNB2	cholinergic receptor nicotinic beta 2 subunit	protein_coding	NP_000739.1	1962	118507	.	0	0	0
1142	NM_000749,NM_001347717	CHRNB3	cholinergic receptor nicotinic beta 3 subunit	protein_coding	NP_000740.1;NP_001334646.1	1963	118508	.	0	0	0
1143	NM_000750,NM_001256567	CHRNB4	cholinergic receptor nicotinic beta 4 subunit	protein_coding	NP_000741.1;NP_001243496.1	1964	118509	.	0	0	0
1144	NM_000751,NM_001256657,NM_001311195,NM_001311196	CHRND	cholinergic receptor nicotinic delta subunit	protein_coding	NP_000742.1;NP_001243586.1;NP_001298124.1;NP_001298125.1	1965	100720	.	0	0	0
1145	NM_000080	CHRNE	cholinergic receptor nicotinic epsilon subunit	protein_coding	NP_000071.1	1966	100725	.	0	0	0
1146	NM_005199	CHRNG	cholinergic receptor nicotinic gamma subunit	protein_coding	NP_005190.4	1967	100730	.	0	0	0
1147	NM_001278,NM_001320928	CHUK	component of inhibitor of nuclear factor kappa B kinase complex	protein_coding	NP_001269.3;NP_001307857.1	1974	600664	.	2776	18.2021	41.1897
1149	NM_001279,NM_001318383,NR_134607	CIDEA	cell death inducing DFFA like effector a	protein_coding	NP_001270.1;NP_001305312.1	1976	604440	.	0	0	0
1152	NM_001362531,NM_001823	CKB	creatine kinase B	protein_coding	NP_001349460.1;NP_001814.2	1991	123280	.	17930	297.747	673.776
1153	NM_001280,NM_001300815,NM_001300829,NR_023312,NR_023313	CIRBP	cold inducible RNA binding protein	protein_coding	NP_001271.1;NP_001287744.1;NP_001287758.1	1982	602649	.	3319	33.009	74.6963
1154	NM_013324,NM_145071	CISH	cytokine inducible SH2 containing protein	protein_coding	NP_037456.5;NP_659508.1	1984	602441	.	85	0.971309	2.19799
1155	NM_001281,NM_001300971,NR_155756	TBCB	tubulin folding cofactor B	protein_coding	NP_001272.2;NP_001287900.1	1989	601303	.	1605	37.232	84.2527
1157	gene-CKBP1	CKBP1	creatine kinase B pseudogene 1	pseudogene	.	1993	.	.	0	0	0
1158	NM_001824	CKM	creatine kinase, M-type	protein_coding	NP_001815.2	1994	123310	.	0	0	0
1159	NM_020990,NR_135748,NR_135749,NR_135750,NR_135751,NR_135752	CKMT1B	creatine kinase, mitochondrial 1B	protein_coding	NP_066270.1	1995	123290	.	12	0.101001	0.228556
1160	NM_001099735,NM_001099736,NM_001825	CKMT2	creatine kinase, mitochondrial 2	protein_coding	NP_001093205.1;NP_001093206.1;NP_001816.2	1996	123295	.	0	0	0
1161	NM_000082,NM_001007233,NM_001007234,NM_001290285	ERCC8	ERCC excision repair 8, CSA ubiquitin ligase complex subunit	protein_coding	NP_000073.1;NP_001007234.1;NP_001007235.1;NP_001277214.1	3439	609412	.	621	7.11389	16.0981
1163	NM_001826,NR_024163	CKS1B	CDC28 protein kinase regulatory subunit 1B	protein_coding	NP_001817.1	19083	116900	.	4539	134.972	305.43
1164	NM_001827	CKS2	CDC28 protein kinase regulatory subunit 2	protein_coding	NP_001818.1	2000	116901	.	3214	123.163	278.706
1173	NM_001025205,NM_001311198,NM_004068	AP2M1	adaptor related protein complex 2 subunit mu 1	protein_coding	NP_001020376.1;NP_001298127.1;NP_004059.2	564	601024	.	6962	85.0737	192.514
1174	NM_001283	AP1S1	adaptor related protein complex 1 subunit sigma 1	protein_coding	NP_001274.1	559	603531	.	1507	29.0099	65.6469
1175	NM_001301076,NM_001301078,NM_001301081,NM_004069,NM_021575	AP2S1	adaptor related protein complex 2 subunit sigma 1	protein_coding	NP_001288005.1;NP_001288007.1;NP_001288010.1;NP_004060.2;NP_067586.1	565	602242	.	2783	80.0539	181.155
1176	NM_001002924,NM_001284,NM_001318090,NM_001318091,NM_001318093,NM_001318094,NM_001364119,NM_001364120,NM_001364122,NR_157084,NR_157085,NR_157086,NR_157087	AP3S1	adaptor related protein complex 3 subunit sigma 1	protein_coding	NP_001002924.2;NP_001275.1;NP_001305019.1;NP_001305020.1;NP_001305022.1;NP_001305023.1;NP_001351048.1;NP_001351049.1;NP_001351051.1	2013	601507	.	1963	35.028	79.2653
1178	NM_001828	CLC	Charcot-Leyden crystal galectin	protein_coding	NP_001819.2	2014	153310	.	0	0	0
1179	NM_001285	CLCA1	chloride channel accessory 1	protein_coding	NP_001276.3	2015	603906	.	0	0	0
1180	NM_000083,NR_046453	CLCN1	chloride voltage-gated channel 1	protein_coding	NP_000074.3	2019	118425	.	41	0.297817	0.673932
1181	NM_001171087,NM_001171088,NM_001171089,NM_004366	CLCN2	chloride voltage-gated channel 2	protein_coding	NP_001164558.1;NP_001164559.1;NP_001164560.1;NP_004357.3	2020	600570	.	315	2.29213	5.18689
1182	NM_001243372,NM_001243374,NM_001829,NM_173872	CLCN3	chloride voltage-gated channel 3	protein_coding	NP_001230301.1;NP_001230303.1;NP_001820.2;NP_776297.2	2021	600580	.	3206	11.6997	26.4753
1183	NM_001256944,NM_001830	CLCN4	chloride voltage-gated channel 4	protein_coding	NP_001243873.1;NP_001821.2	2022	302910	.	275	0.965786	2.18548
1184	NM_000084,NM_001127898,NM_001127899,NM_001272102,NM_001282163	CLCN5	chloride voltage-gated channel 5	protein_coding	NP_000075.1;NP_001121370.1;NP_001121371.1;NP_001259031.1;NP_001269092.1	2023	300008	.	4860	11.9305	26.9977
1185	NM_001256959,NM_001286,NR_046428	CLCN6	chloride voltage-gated channel 6	protein_coding	NP_001243888.1;NP_001277.1	2024	602726	.	2627	11.0474	24.9992
1186	NM_001114331,NM_001287	CLCN7	chloride voltage-gated channel 7	protein_coding	NP_001107803.1;NP_001278.1	2025	602727	.	4151	23.5099	53.2008
1187	NM_001042704,NM_001257139,NM_004070	CLCNKA	chloride voltage-gated channel Ka	protein_coding	NP_001036169.1;NP_001244068.1;NP_004061.3	2026	602024	.	7	0.060439	0.136768
1188	NM_000085,NM_001165945	CLCNKB	chloride voltage-gated channel Kb	protein_coding	NP_000076.2;NP_001159417.2	2027	602023	.	0	0	0
1191	NM_001831,NR_038335,NR_045494	CLU	clusterin	protein_coding	NP_001822.3	2095	185430	.	25229	216.623	490.198
1192	NM_001287593,NM_001287594,NM_001288	CLIC1	chloride intracellular channel 1	protein_coding	NP_001274522.1;NP_001274523.1;NP_001279.2	2062	602872	.	9822	186.969	423.094
1193	NM_001289	CLIC2	chloride intracellular channel 2	protein_coding	NP_001280.3	2063	300138	.	180	1.61916	3.66402
1195	NM_001162407,NM_004071,NR_027855,NR_027856	CLK1	CDC like kinase 1	protein_coding	NP_001155879.1;NP_004062.2	2068	601951	.	1694	14.2509	32.2486
1196	NM_001294338,NM_001294339,NM_001363704,NM_003993	CLK2	CDC like kinase 2	protein_coding	NP_001281267.1;NP_001281268.1;NP_001350633.1;NP_003984.2	2069	602989	.	1485	16.5669	37.4894
1197	NR_002711	CLK2P1	CDC like kinase 2, pseudogene 1	transcribed_pseudogene	.	2070	.	.	2	0.026061	0.058975
1198	NM_001130028,NM_003992	CLK3	CDC like kinase 3	protein_coding	NP_001123500.1;NP_003983.2	2071	602990	.	1898	16.7704	37.9499
1200	NM_000391	TPP1	tripeptidyl peptidase 1	protein_coding	NP_000382.3	2073	607998	.	4664	31.5346	71.3599
1201	NM_000086,NM_001042432,NM_001286104,NM_001286105,NM_001286109,NM_001286110	CLN3	CLN3 lysosomal/endosomal transmembrane protein, battenin	protein_coding	NP_000077.1;NP_001035897.1;NP_001273033.1;NP_001273034.1;NP_001273038.1;NP_001273039.1	2074	607042	.	2538	28.8181	65.2129
1203	NM_001366624,NM_006493	CLN5	CLN5 intracellular trafficking protein	protein_coding	NP_001353553.1;NP_006484.2	2076	608102	.	670	3.00871	6.80845
1204	gene-CLNS1AP1	CLNS1AP1	chloride nucleotide-sensitive channel 1A pseudogene 1	pseudogene	.	2081	.	.	0	0	0
1207	NM_001293,NM_001311199,NM_001311200,NM_001311201,NM_001311202	CLNS1A	chloride nucleotide-sensitive channel 1A	protein_coding	NP_001284.1;NP_001298128.1;NP_001298129.1;NP_001298130.1;NP_001298131.1	2080	602158	.	1643	13.4084	30.342
1208	NM_001252597,NM_001252598,NM_001832	CLPS	colipase	protein_coding	NP_001239526.1;NP_001239527.1;NP_001823.1	2085	120105	.	0	0	0
1209	NM_001282175,NM_001282176,NM_001294	CLPTM1	CLPTM1 regulator of GABA type A receptor forward trafficking	protein_coding	NP_001269104.1;NP_001269105.1;NP_001285.1	2087	604783	.	8659	82.7494	187.254
1211	NM_001076677,NM_001184760,NM_001184761,NM_001184762,NM_001311203,NM_001311204,NM_001311205,NM_001311206,NM_001833,NM_007096,NR_132349	CLTA	clathrin light chain A	protein_coding	NP_001070145.1;NP_001171689.1;NP_001171690.1;NP_001171691.1;NP_001298132.1;NP_001298133.1;NP_001298134.1;NP_001298135.1;NP_001824.1;NP_009027.1	2090	118960	.	6966	152.653	345.441
1212	NM_001364126,NM_001364127,NM_001834,NM_007097,NR_045724,NR_157088	CLTB	clathrin light chain B	protein_coding	NP_001351055.1;NP_001351056.1;NP_001825.1;NP_009028.1	2091	118970	.	1828	37.6464	85.1905
1213	NM_001288653,NM_004859	CLTC	clathrin heavy chain	protein_coding	NP_001275582.1;NP_004850.1	2092	118955	.	28706	80.8534	182.964
1215	NM_001308083,NM_001836	CMA1	chymase 1	protein_coding	NP_001295012.1;NP_001827.1	2097	118938	.	0	0	0
1230	NM_001295	CCR1	C-C motif chemokine receptor 1	protein_coding	NP_001286.1	1602	601159	.	100	0.889967	2.01392
1232	NM_001164680,NM_001837,NM_178328,NM_178329	CCR3	C-C motif chemokine receptor 3	protein_coding	NP_001158152.1;NP_001828.1;NP_847898.1;NP_847899.1	1604	601268	.	8	0.095888	0.216984
1233	NM_005508	CCR4	C-C motif chemokine receptor 4	protein_coding	NP_005499.1	1605	604836	.	6	0.042042	0.095136
1234	NM_000579,NM_001100168	CCR5	C-C motif chemokine receptor 5 (gene/pseudogene)	protein_coding	NP_000570.1;NP_001093638.1	1606	601373	.	15	0.096551	0.218487
1235	NM_004367,NM_031409	CCR6	C-C motif chemokine receptor 6	protein_coding	NP_004358.2;NP_113597.2	1607	601835	.	494	3.35005	7.58085
1236	NM_001301714,NM_001301716,NM_001301717,NM_001301718,NM_001838	CCR7	C-C motif chemokine receptor 7	protein_coding	NP_001288643.1;NP_001288645.1;NP_001288646.1;NP_001288647.1;NP_001829.1	1608	600242	.	0	0	0
1237	NM_005201	CCR8	C-C motif chemokine receptor 8	protein_coding	NP_005192.1	1609	601834	.	0	0	0
1238	NM_001296	ACKR2	atypical chemokine receptor 2	protein_coding	NP_001287.2	1565	602648	.	31	0.240581	0.544413
1240	NM_001142343,NM_001142344,NM_001142345,NM_004072	CMKLR1	chemerin chemokine-like receptor 1	protein_coding	NP_001135815.1;NP_001135816.1;NP_001135817.1;NP_004063.1	2121	602351	.	0	0	0
1241	NM_001143919,NM_181657	LTB4R	leukotriene B4 receptor	protein_coding	NP_001137391.1;NP_858043.1	6713	601531	.	149	0.864069	1.95531
1244	NM_000392	ABCC2	ATP binding cassette subfamily C member 2	protein_coding	NP_000383.2	53	601107	.	8274	33.6483	76.1431
1258	NM_001135639,NM_001286130,NM_001297	CNGB1	cyclic nucleotide gated channel subunit beta 1	protein_coding	NP_001129111.1;NP_001273059.1;NP_001288.3	2151	600724	.	0	0	0
1259	NM_000087,NM_001142564	CNGA1	cyclic nucleotide gated channel subunit alpha 1	protein_coding	NP_000078.2;NP_001136036.1	2148	123825	.	14	0.110647	0.250384
1260	NM_005140	CNGA2	cyclic nucleotide gated channel subunit alpha 2	protein_coding	NP_005131.1	2149	300338	.	0	0	0
1261	NM_001079878,NM_001298	CNGA3	cyclic nucleotide gated channel subunit alpha 3	protein_coding	NP_001073347.1;NP_001289.1	2150	600053	.	0	0	0
1262	NM_001037329	CNGA4	cyclic nucleotide gated channel subunit alpha 4	protein_coding	NP_001032406.1	2152	609472	.	5	0.05576	0.126181
1263	NM_004073	PLK3	polo like kinase 3	protein_coding	NP_004064.2	2154	602913	.	96	0.958743	2.16955
1264	NM_001299,NM_001308341,NM_001308342	CNN1	calponin 1	protein_coding	NP_001290.2;NP_001295270.1;NP_001295271.1	2155	600806	.	51	0.792415	1.79316
1265	NM_001303499,NM_001303501,NM_004368,NM_201277	CNN2	calponin 2	protein_coding	NP_001290428.1;NP_001290430.1;NP_004359.1;NP_958434.1	2156	602373	.	10460	115.641	261.686
1266	NM_001286055,NM_001286056,NM_001839	CNN3	calponin 3	protein_coding	NP_001272984.1;NP_001272985.1;NP_001830.1	2157	602374	.	16154	191.62	433.62
1267	NM_001330216,NM_033133	CNP	2',3'-cyclic nucleotide 3' phosphodiesterase	protein_coding	NP_001317145.1;NP_149124.3	2158	123830	.	2966	13.531	30.6194
1268	NM_001160226,NM_001160258,NM_001160259,NM_001365869,NM_001365870,NM_001365872,NM_001365874,NM_001370545,NM_001370546,NM_001370547,NM_016083,NM_033181	CNR1	cannabinoid receptor 1	protein_coding	NP_001153698.1;NP_001153730.1;NP_001153731.1;NP_001352798.1;NP_001352799.1;NP_001352801.1;NP_001352803.1;NP_001357474.1;NP_001357475.1;NP_001357476.1;NP_057167.2;NP_149421.2	2159	114610	.	17	0.060908	0.137829
1269	NM_001841	CNR2	cannabinoid receptor 2	protein_coding	NP_001832.1	2160	605051	.	0	0	0
1270	NM_000614	CNTF	ciliary neurotrophic factor	protein_coding	NP_000605.1	2169	118945	.	58	0.713628	1.61488
1271	NM_001207011,NM_001842,NM_147164	CNTFR	ciliary neurotrophic factor receptor	protein_coding	NP_001193940.1;NP_001833.1;NP_671693.1	2170	118946	.	2	0.014224	0.032188
1272	NM_001256063,NM_001256064,NM_001843,NM_175038	CNTN1	contactin 1	protein_coding	NP_001242992.1;NP_001242993.1;NP_001834.2;NP_778203.1	2171	600016	.	0	0	0
1277	NM_000088	COL1A1	collagen type I alpha 1 chain	protein_coding	NP_000079.2	2197	120150	.	0	0	0
1278	NM_000089	COL1A2	collagen type I alpha 2 chain	protein_coding	NP_000080.2	2198	120160	.	101	0.467765	1.05851
1280	NM_001844,NM_033150	COL2A1	collagen type II alpha 1 chain	protein_coding	NP_001835.3;NP_149162.2	2200	120140	.	37492	175.908	398.065
1281	NM_000090	COL3A1	collagen type III alpha 1 chain	protein_coding	NP_000081.1	2201	120180	.	48	0.202523	0.458291
1282	NM_001303110,NM_001845	COL4A1	collagen type IV alpha 1 chain	protein_coding	NP_001290039.1;NP_001836.3	2202	120130	.	0	0	0
1284	NM_001846	COL4A2	collagen type IV alpha 2 chain	protein_coding	NP_001837.2	2203	120090	.	5	0.014652	0.033156
1285	NM_000091	COL4A3	collagen type IV alpha 3 chain	protein_coding	NP_000082.2	2204	120070	.	0	0	0
1286	NM_000092	COL4A4	collagen type IV alpha 4 chain	protein_coding	NP_000083.3	2206	120131	.	0	0	0
1287	NM_000495,NM_033380	COL4A5	collagen type IV alpha 5 chain	protein_coding	NP_000486.1;NP_203699.1	2207	303630	.	1245	4.50186	10.1873
1288	NM_001287758,NM_001287759,NM_001287760,NM_001847,NM_033641	COL4A6	collagen type IV alpha 6 chain	protein_coding	NP_001274687.1;NP_001274688.1;NP_001274689.1;NP_001838.2;NP_378667.1	2208	303631	.	115	0.401832	0.90931
1289	NM_000093,NM_001278074	COL5A1	collagen type V alpha 1 chain	protein_coding	NP_000084.3;NP_001265003.1	2209	120215	.	0	0	0
1290	NM_000393	COL5A2	collagen type V alpha 2 chain	protein_coding	NP_000384.2	2210	120190	.	27180	93.9755	212.658
1291	NM_001848	COL6A1	collagen type VI alpha 1 chain	protein_coding	NP_001839.2	2211	120220	.	497	2.78654	6.3057
1292	NM_001849,NM_058174,NM_058175	COL6A2	collagen type VI alpha 2 chain	protein_coding	NP_001840.3;NP_478054.2;NP_478055.2	2212	120240	.	0	0	0
1293	NM_004369,NM_057164,NM_057165,NM_057166,NM_057167	COL6A3	collagen type VI alpha 3 chain	protein_coding	NP_004360.2;NP_476505.3;NP_476506.3;NP_476507.3;NP_476508.2	2213	120250	.	0	0	0
1294	NM_000094	COL7A1	collagen type VII alpha 1 chain	protein_coding	NP_000085.1	2214	120120	.	144	0.369279	0.835645
1295	NM_001850,NM_020351	COL8A1	collagen type VIII alpha 1 chain	protein_coding	NP_001841.2;NP_065084.2	2215	120251	.	0	0	0
1296	NM_001294347,NM_005202	COL8A2	collagen type VIII alpha 2 chain	protein_coding	NP_001281276.1;NP_005193.1	2216	120252	.	12	0.060485	0.136872
1297	NM_001851,NM_078485	COL9A1	collagen type IX alpha 1 chain	protein_coding	NP_001842.3;NP_511040.2	2217	120210	.	0	0	0
1298	NM_001852	COL9A2	collagen type IX alpha 2 chain	protein_coding	NP_001843.1	2218	120260	.	974	8.05996	18.239
1299	NM_001853	COL9A3	collagen type IX alpha 3 chain	protein_coding	NP_001844.3	2219	120270	.	71	0.665072	1.505
1300	NM_000493	COL10A1	collagen type X alpha 1 chain	protein_coding	NP_000484.2	2185	120110	.	0	0	0
1301	NM_001190709,NM_001854,NM_080629,NM_080630,NR_134980	COL11A1	collagen type XI alpha 1 chain	protein_coding	NP_001177638.1;NP_001845.3;NP_542196.2;NP_542197.3	2186	120280	.	36	0.115661	0.26173
1302	NM_001163771,NM_080679,NM_080680,NM_080681	COL11A2	collagen type XI alpha 2 chain	protein_coding	NP_001157243.1;NP_542410.2;NP_542411.2;NP_542412.2	2187	120290	.	19	0.067928	0.153714
1303	NM_004370,NM_080645	COL12A1	collagen type XII alpha 1 chain	protein_coding	NP_004361.3;NP_542376.2	2188	120320	.	2161	4.35014	9.84398
1305	NM_001130103,NM_001320951,NM_001368882,NM_001368883,NM_001368884,NM_001368885,NM_001368886,NM_001368895,NM_001368896,NM_001368897,NM_001368898,NM_080798,NM_080800,NM_080801,NM_080802,NM_080805	COL13A1	collagen type XIII alpha 1 chain	protein_coding	NP_001123575.1;NP_001307880.1;NP_001355811.1;NP_001355812.1;NP_001355813.1;NP_001355814.1;NP_001355815.1;NP_001355824.1;NP_001355825.1;NP_001355826.1;NP_001355827.1;NP_542988.3;NP_542990.3;NP_542991.3;NP_542992.3;NP_542995.3	2190	120350	.	0	0	0
1306	NM_001855	COL15A1	collagen type XV alpha 1 chain	protein_coding	NP_001846.3	2192	120325	.	0	0	0
1307	NM_001856	COL16A1	collagen type XVI alpha 1 chain	protein_coding	NP_001847.3	2193	120326	.	71	0.306873	0.694425
1308	NM_000494	COL17A1	collagen type XVII alpha 1 chain	protein_coding	NP_000485.3	2194	113811	.	0	0	0
1310	NM_001858	COL19A1	collagen type XIX alpha 1 chain	protein_coding	NP_001849.2	2196	120165	.	16	0.042347	0.095828
1311	NM_000095	COMP	cartilage oligomeric matrix protein	protein_coding	NP_000086.2	2227	600310	.	0	0	0
1312	NM_000754,NM_001135161,NM_001135162,NM_001362828,NM_007310	COMT	catechol-O-methyltransferase	protein_coding	NP_000745.1;NP_001128633.1;NP_001128634.1;NP_001349757.1;NP_009294.1	2228	116790	.	1142	12.1989	27.605
1314	NM_001098398,NM_004371	COPA	coatomer protein complex subunit alpha	protein_coding	NP_001091868.1;NP_004362.2	2230	601924	.	11876	52.7136	119.286
1315	NM_001144061,NM_001144062,NM_016451	COPB1	coatomer protein complex subunit beta 1	protein_coding	NP_001137533.1;NP_001137534.1;NP_057535.1	2231	600959	.	5759	39.4974	89.3791
1316	NM_001160124,NM_001160125,NM_001300,NR_027653	KLF6	Kruppel like factor 6	protein_coding	NP_001153596.1;NP_001153597.1;NP_001291.3	2235	602053	.	2371	12.2757	27.7789
1317	NM_001859	SLC31A1	solute carrier family 31 member 1	protein_coding	NP_001850.1	11016	603085	.	6179	30.637	69.3287
1318	NM_001860	SLC31A2	solute carrier family 31 member 2	protein_coding	NP_001851.1	11017	603088	.	31	0.412707	0.933919
1325	NM_001302	CORT	cortistatin	protein_coding	NP_001293.3	2257	602784	.	4	0.09981	0.22586
1326	NM_001244134,NM_001320961,NM_005204	MAP3K8	mitogen-activated protein kinase kinase kinase 8	protein_coding	NP_001231063.1;NP_001307890.1;NP_005195.2	6860	191195	.	506	4.25888	9.63747
1327	NM_001318786,NM_001318788,NM_001318794,NM_001318797,NM_001318802,NM_001861	COX4I1	cytochrome c oxidase subunit 4I1	protein_coding	NP_001305715.1;NP_001305717.1;NP_001305723.1;NP_001305726.1;NP_001305731.1;NP_001852.1	2265	123864	.	10498	342.935	776.031
1329	NM_001862	COX5B	cytochrome c oxidase subunit 5B	protein_coding	NP_001853.2	2269	123866	.	2645	90.4878	204.766
1330	gene-COX5BP1	COX5BP1	cytochrome c oxidase subunit 5B pseudogene 1	pseudogene	.	2270	.	.	0	0	0
1332	gene-COX5BP3	COX5BP3	cytochrome c oxidase subunit 5B pseudogene 3	pseudogene	.	2272	.	.	0	0	0
1333	gene-COX5BP4	COX5BP4	cytochrome c oxidase subunit 5B pseudogene 4	pseudogene	.	2273	.	.	0	0	0
1336	gene-COX5BP7	COX5BP7	cytochrome c oxidase subunit 5B pseudogene 7	pseudogene	.	2276	.	.	0	0	0
1337	NM_004373	COX6A1	cytochrome c oxidase subunit 6A1	protein_coding	NP_004364.2	2277	602072	.	5274	231.857	524.672
1338	gene-COX6A1P1	COX6A1P1	cytochrome c oxidase subunit 6A1 pseudogene 1	pseudogene	.	2278	.	.	0	0	0
1339	NM_005205	COX6A2	cytochrome c oxidase subunit 6A2	protein_coding	NP_005196.1	2279	602009	.	0	0	0
1340	NM_001863	COX6B1	cytochrome c oxidase subunit 6B1	protein_coding	NP_001854.1	2280	124089	.	5237	253.364	573.339
1345	NM_004374	COX6C	cytochrome c oxidase subunit 6C	protein_coding	NP_004365.1	2285	124090	.	2686	85.2149	192.834
1346	NM_001864	COX7A1	cytochrome c oxidase subunit 7A1	protein_coding	NP_001855.1	2287	123995	.	0	0	0
1347	NM_001366292,NM_001366293,NM_001865,NR_029466,NR_158783,NR_158784	COX7A2	cytochrome c oxidase subunit 7A2	protein_coding	NP_001353221.1;NP_001353222.1;NP_001856.2	2288	123996	.	5021	198.199	448.506
1348	gene-COX7A2P2	COX7A2P2	cytochrome c oxidase subunit 7A2 pseudogene 2	pseudogene	.	2290	123997	.	0	0	0
1349	NM_001866	COX7B	cytochrome c oxidase subunit 7B	protein_coding	NP_001857.1	2291	300885	.	2597	25.0883	56.7725
1350	NM_001867	COX7C	cytochrome c oxidase subunit 7C	protein_coding	NP_001858.1	2292	603774	.	4053	152.139	344.276
1351	NM_004074	COX8A	cytochrome c oxidase subunit 8A	protein_coding	NP_004065.1	2294	123870	.	3497	167.144	378.232
1352	NM_001303	COX10	cytochrome c oxidase assembly factor heme A:farnesyltransferase COX10	protein_coding	NP_001294.2	2260	602125	.	568	4.62665	10.4697
1353	NM_001162861,NM_001162862,NM_001321518,NM_004375,NR_027941,NR_027942,NR_135677	COX11	cytochrome c oxidase copper chaperone COX11	protein_coding	NP_001156333.1;NP_001156334.1;NP_001308447.1;NP_004366.1	2261	603648	.	2656	24.6037	55.6761
1355	NM_001320974,NM_001320975,NM_001320976,NM_001372024,NM_001372025,NM_001372026,NM_001372027,NM_001372028,NM_004376,NM_078470,NR_164009	COX15	cytochrome c oxidase assembly homolog COX15	protein_coding	NP_001307903.1;NP_001307904.1;NP_001307905.1;NP_001358953.1;NP_001358954.1;NP_001358955.1;NP_001358956.1;NP_001358957.1;NP_004367.2;NP_510870.1	2263	603646	.	2312	11.6349	26.3287
1356	NM_000096,NR_046371	CP	ceruloplasmin	protein_coding	NP_000087.2	2295	117700	.	132	0.731302	1.65487
1357	NM_001868	CPA1	carboxypeptidase A1	protein_coding	NP_001859.1	2296	114850	.	0	0	0
1358	NM_001869	CPA2	carboxypeptidase A2	protein_coding	NP_001860.2	2297	600688	.	0	0	0
1359	NM_001870	CPA3	carboxypeptidase A3	protein_coding	NP_001861.2	2298	114851	.	0	0	0
1360	NM_001871	CPB1	carboxypeptidase B1	protein_coding	NP_001862.2	2299	114852	.	0	0	0
1361	NM_001278541,NM_001872	CPB2	carboxypeptidase B2	protein_coding	NP_001265470.1;NP_001863.3	2300	603101	.	2489	34.1646	77.3113
1362	NM_001199775,NM_001304	CPD	carboxypeptidase D	protein_coding	NP_001186704.1;NP_001295.2	2301	603102	.	15679	39.4994	89.3835
1363	NM_001873	CPE	carboxypeptidase E	protein_coding	NP_001864.1	2303	114855	.	997	9.11194	20.6195
1364	NM_001305	CLDN4	claudin 4	protein_coding	NP_001296.1	2046	602909	.	46	0.581319	1.31547
1365	NM_001306	CLDN3	claudin 3	protein_coding	NP_001297.1	2045	602910	.	4	0.071932	0.162775
1366	NM_001185022,NM_001185023,NM_001307	CLDN7	claudin 7	protein_coding	NP_001171951.1;NP_001171952.1;NP_001298.3	2049	609131	.	28	0.400601	0.906524
1368	NM_001005502,NM_001874,NM_198320	CPM	carboxypeptidase M	protein_coding	NP_001005502.1;NP_001865.1;NP_938079.1	2311	114860	.	1409	5.01025	11.3377
1369	NM_001308	CPN1	carboxypeptidase N subunit 1	protein_coding	NP_001299.1	2312	603103	.	1096	13.9432	31.5523
1370	NM_001080513,NM_001291988	CPN2	carboxypeptidase N subunit 2	protein_coding	NP_001073982.3;NP_001278917.1	2313	603104	.	1923	15.0105	33.9674
1371	NM_000097	CPOX	coproporphyrinogen oxidase	protein_coding	NP_000088.3	2321	612732	.	1996	17.3951	39.3635
1373	NM_001122633,NM_001369256,NM_001369257,NM_001875,NR_161225,NR_163592	CPS1	carbamoyl-phosphate synthase 1	protein_coding	NP_001116105.2;NP_001356185.1;NP_001356186.1;NP_001866.2	2323	608307	.	139	0.500742	1.13314
1374	NM_001031847,NM_001876	CPT1A	carnitine palmitoyltransferase 1A	protein_coding	NP_001027017.1;NP_001867.2	2328	600528	.	3254	14.6744	33.2068
1375	NM_001145134,NM_001145135,NM_001145137,NM_004377,NM_152245,NM_152246	CPT1B	carnitine palmitoyltransferase 1B	protein_coding	NP_001138606.1;NP_001138607.1;NP_001138609.1;NP_004368.1;NP_689451.1;NP_689452.1	2329	601987	.	198	1.70223	3.852
1376	NM_000098,NM_001330589	CPT2	carnitine palmitoyltransferase 2	protein_coding	NP_000089.1;NP_001317518.1	2330	600650	.	1587	13.904	31.4635
1378	NM_000573,NM_000651	CR1	complement C3b/C4b receptor 1 (Knops blood group)	protein_coding	NP_000564.2;NP_000642.3	2334	120620	.	0	0	0
1379	NM_175710	CR1L	complement C3b/C4b receptor 1 like	protein_coding	NP_783641.1	2335	605886	.	0	0	0
1380	NM_001006658,NM_001877	CR2	complement C3d receptor 2	protein_coding	NP_001006659.1;NP_001868.2	2336	120650	.	0	0	0
1381	NM_004378	CRABP1	cellular retinoic acid binding protein 1	protein_coding	NP_004369.1	2338	180230	.	0	0	0
1382	NM_001199723,NM_001878	CRABP2	cellular retinoic acid binding protein 2	protein_coding	NP_001186652.1;NP_001869.1	2339	180231	.	11	0.245188	0.554839
1384	NM_000755,NM_001257363,NM_001346546,NM_001346547,NM_001346548,NM_001346549,NM_004003	CRAT	carnitine O-acetyltransferase	protein_coding	NP_000746.3;NP_001244292.2;NP_001333475.2;NP_001333476.2;NP_001333477.2;NP_001333478.2;NP_003994.3	2342	600184	.	1818	15.1183	34.2113
1385	NM_001320793,NM_001371426,NM_001371427,NM_001371428,NM_004379,NM_134442,NR_135473,NR_163946,NR_163947	CREB1	cAMP responsive element binding protein 1	protein_coding	NP_001307722.1;NP_001358355.1;NP_001358356.1;NP_001358357.1;NP_004370.1;NP_604391.1	2345	123810	.	1866	4.56681	10.3343
1386	NM_001256090,NM_001256091,NM_001256092,NM_001256093,NM_001256094,NM_001880,NR_045768,NR_045769,NR_045770,NR_045771,NR_045772,NR_045773,NR_045774	ATF2	activating transcription factor 2	protein_coding	NP_001243019.1;NP_001243020.1;NP_001243021.1;NP_001243022.1;NP_001243023.1;NP_001871.2	784	123811	.	3835	21.8813	49.5154
1387	NM_001079846,NM_004380	CREBBP	CREB binding protein	protein_coding	NP_001073315.1;NP_004371.2	2348	600140	.	2338	5.11564	11.5762
1388	NM_001136153,NM_004381	ATF6B	activating transcription factor 6 beta	protein_coding	NP_001129625.1;NP_004372.3	2349	600984	.	3272	29.4235	66.5828
1389	NM_001310	CREBL2	cAMP responsive element binding protein like 2	protein_coding	NP_001301.1	2350	603476	.	703	4.39727	9.95064
1390	NM_001267562,NM_001267563,NM_001267564,NM_001267565,NM_001267566,NM_001267567,NM_001267568,NM_001267569,NM_001267570,NM_001352445,NM_001352446,NM_001352465,NM_001352466,NM_001352467,NM_001881,NM_181571,NM_182717,NM_182718,NM_182719,NM_182720,NM_182721,NM_182723,NM_182724,NM_182769,NM_182770,NM_182771,NM_182772,NM_183011,NM_183012,NM_183013,NM_183060	CREM	cAMP responsive element modulator	protein_coding	NP_001254491.1;NP_001254492.1;NP_001254493.1;NP_001254494.1;NP_001254495.1;NP_001254496.1;NP_001254497.1;NP_001254498.1;NP_001254499.1;NP_001339374.1;NP_001339375.1;NP_001339394.1;NP_001339395.1;NP_001339396.1;NP_001872.3;NP_853549.1;NP_874386.1;NP_874387.1;NP_874388.1;NP_874389.1;NP_874390.1;NP_874392.1;NP_874393.1;NP_877570.1;NP_877571.1;NP_877572.1;NP_877573.1;NP_898829.1;NP_898830.1;NP_898831…	2352	123812	.	816	9.54064	21.5896
1392	NM_000756	CRH	corticotropin releasing hormone	protein_coding	NP_000747.1	2355	122560	.	0	0	0
1393	NM_001882	CRHBP	corticotropin releasing hormone binding protein	protein_coding	NP_001873.2	2356	122559	.	0	0	0
1394	NM_001145146,NM_001145147,NM_001145148,NM_001303018,NM_001303020,NM_004382	CRHR1	corticotropin releasing hormone receptor 1	protein_coding	NP_001138618.1;NP_001138619.1;NP_001138620.1;NP_001289947.1;NP_001289949.1;NP_004373.2	2357	122561	.	0	0	0
1395	NM_001202475,NM_001202481,NM_001202482,NM_001202483,NM_001883	CRHR2	corticotropin releasing hormone receptor 2	protein_coding	NP_001189404.1;NP_001189410.1;NP_001189411.1;NP_001189412.1;NP_001874.2	2358	602034	.	0	0	0
1396	NM_001311	CRIP1	cysteine rich protein 1	protein_coding	NP_001302.1	2360	123875	.	100	3.51294	7.94948
1397	NM_001270837,NM_001270841,NM_001312,NR_073081,NR_073082,NR_073083,NR_073084,NR_073085	CRIP2	cysteine rich protein 2	protein_coding	NP_001257766.1;NP_001257770.1;NP_001303.1	2361	601183	.	60	1.0843	2.45366
1398	NM_005206,NM_016823	CRK	CRK proto-oncogene, adaptor protein	protein_coding	NP_005197.3;NP_058431.2	2362	164762	.	2548	15.9748	36.1496
1399	NM_005207,NR_156180	CRKL	CRK like proto-oncogene, adaptor protein	protein_coding	NP_005198.1	2363	602007	.	5648	25.4677	57.6312
1400	NM_001014809,NM_001288661,NM_001288662,NM_001313	CRMP1	collapsin response mediator protein 1	protein_coding	NP_001014809.1;NP_001275590.1;NP_001275591.1;NP_001304.1	2365	602462	.	0	0	0
1401	NM_000567,NM_001329057,NM_001329058	CRP	C-reactive protein	protein_coding	NP_000558.2;NP_001315986.1;NP_001315987.1	2367	123260	.	0	0	0
1404	NM_001884	HAPLN1	hyaluronan and proteoglycan link protein 1	protein_coding	NP_001875.1	2380	115435	.	0	0	0
1406	NM_000554	CRX	cone-rod homeobox	protein_coding	NP_000545.1	2383	602225	.	0	0	0
1407	NM_004075	CRY1	cryptochrome circadian regulator 1	protein_coding	NP_004066.1	2384	601933	.	1957	15.4644	34.9946
1408	NM_001127457,NM_021117	CRY2	cryptochrome circadian regulator 2	protein_coding	NP_001120929.1;NP_066940.3	2385	603732	.	1181	6.75121	15.2774
1409	NM_000394,NM_001363766	CRYAA	crystallin alpha A	protein_coding	NP_000385.1;NP_001350695.1	2388	123580	.	0	0	0
1410	NM_001289807,NM_001289808,NM_001330379,NM_001368245,NM_001368246,NM_001885	CRYAB	crystallin alpha B	protein_coding	NP_001276736.1;NP_001276737.1;NP_001317308.1;NP_001355174.1;NP_001355175.1;NP_001876.1	2389	123590	.	23	0.586505	1.32721
1411	NM_005208	CRYBA1	crystallin beta A1	protein_coding	NP_005199.2	2394	123610	.	0	0	0
1412	NM_057093,NM_057094	CRYBA2	crystallin beta A2	protein_coding	NP_476434.1;NP_476435.1	2395	600836	.	0	0	0
1413	NM_001886	CRYBA4	crystallin beta A4	protein_coding	NP_001877.1	2396	123631	.	0	0	0
1414	NM_001887	CRYBB1	crystallin beta B1	protein_coding	NP_001878.1	2397	600929	.	0	0	0
1415	NM_000496	CRYBB2	crystallin beta B2	protein_coding	NP_000487.1	2398	123620	.	12	0.354468	0.80213
1416	NR_033733,NR_033734	CRYBB2P1	crystallin beta B2 pseudogene 1	transcribed_pseudogene	.	2399	.	.	502	8.27776	18.7318
1417	NM_004076	CRYBB3	crystallin beta B3	protein_coding	NP_004067.1	2400	123630	.	6	0.147923	0.334737
1418	NM_014617	CRYGA	crystallin gamma A	protein_coding	NP_055432.2	2408	123660	.	0	0	0
1419	NM_005210	CRYGB	crystallin gamma B	protein_coding	NP_005201.2	2409	123670	.	0	0	0
1420	NM_020989	CRYGC	crystallin gamma C	protein_coding	NP_066269.1	2410	123680	.	0	0	0
1421	NM_006891	CRYGD	crystallin gamma D	protein_coding	NP_008822.2	2411	123690	.	0	0	0
1423	gene-CRYGFP	CRYGFP	crystallin gamma F, pseudogene	pseudogene	.	2413	.	.	0	0	0
1424	gene-CRYGGP	CRYGGP	crystallin gamma G, pseudogene	pseudogene	.	2414	.	.	0	0	0
1427	NM_017541	CRYGS	crystallin gamma S	protein_coding	NP_060011.1	2417	123730	.	15	0.407728	0.922652
1428	NM_001888	CRYM	crystallin mu	protein_coding	NP_001879.1	2418	123740	.	85	1.3391	3.03027
1429	NM_001130042,NM_001130043,NM_001134759,NM_001889	CRYZ	crystallin zeta	protein_coding	NP_001123514.1;NP_001123515.1;NP_001128231.1;NP_001880.2	2419	123691	.	5464	63.6301	143.989
1431	NM_004077	CS	citrate synthase	protein_coding	NP_004068.2	2422	118950	.	13052	105.72	239.235
1432	NM_001315,NM_139012,NM_139013,NM_139014	MAPK14	mitogen-activated protein kinase 14	protein_coding	NP_001306.1;NP_620581.1;NP_620582.1;NP_620583.1	6876	600289	.	2421	13.1506	29.7586
1434	NM_001256135,NM_001316,NM_001362762,NR_045796	CSE1L	chromosome segregation 1 like	protein_coding	NP_001243064.1;NP_001307.2;NP_001349691.1	2431	601342	.	12291	80.9803	183.251
1435	NM_000757,NM_172210,NM_172211,NM_172212	CSF1	colony stimulating factor 1	protein_coding	NP_000748.4;NP_757349.2;NP_757350.2;NP_757351.2	2432	120420	.	1275	9.56354	21.6414
1436	NM_001288705,NM_001349736,NM_005211,NR_109969	CSF1R	colony stimulating factor 1 receptor	protein_coding	NP_001275634.1;NP_001336665.1;NP_005202.2	2433	164770	.	0	0	0
1437	NM_000758	CSF2	colony stimulating factor 2	protein_coding	NP_000749.2	2434	138960	.	0	0	0
1438	NM_001161529,NM_001161529_dup1,NM_001161530,NM_001161530_dup1,NM_001161531,NM_001161531_dup1,NM_001161532,NM_001161532_dup1,NM_006140,NM_006140_dup1,NM_172245,NM_172245_dup1,NM_172246,NM_172246_dup1,NM_172247,NM_172247_dup1,NM_172249,NM_172249_dup1,NR_027760,NR_027760_dup1	CSF2RA	colony stimulating factor 2 receptor alpha subunit	protein_coding	NP_001155001.1;NP_001155002.1;NP_001155003.1;NP_001155004.1;NP_006131.2;NP_758448.1;NP_758449.1;NP_758450.1;NP_758452.1	2435	425000	.	0	0	0
1439	NM_000395	CSF2RB	colony stimulating factor 2 receptor beta common subunit	protein_coding	NP_000386.1	2436	138981	.	0	0	0
1440	NM_000759,NM_001178147,NM_172219,NM_172220,NR_033662	CSF3	colony stimulating factor 3	protein_coding	NP_000750.1;NP_001171618.1;NP_757373.1;NP_757374.2	2438	138970	.	0	0	0
1441	NM_000760,NM_156039,NM_172313	CSF3R	colony stimulating factor 3 receptor	protein_coding	NP_000751.1;NP_724781.1;NP_758519.1	2439	138971	.	8	0.05518	0.124868
1442	NM_001317	CSH1	chorionic somatomammotropin hormone 1	protein_coding	NP_001308.1	2440	150200	.	0	0	0
1443	NM_020991,NM_022644,NM_022645	CSH2	chorionic somatomammotropin hormone 2	protein_coding	NP_066271.1;NP_072170.1;NP_072171.1	2441	118820	.	0	0	0
1444	NM_001318,NM_001321067,NM_001321068,NM_001321069,NM_022579,NM_022580,NM_022581	CSHL1	chorionic somatomammotropin hormone like 1	protein_coding	NP_001307996.1;NP_001307997.1;NP_001307998.1;NP_001309.3;NP_072101.1;NP_072102.1;NP_072103.1	2442	603515	.	0	0	0
1445	NM_001127190,NM_001354988,NM_004383	CSK	C-terminal Src kinase	protein_coding	NP_001120662.1;NP_001341917.1;NP_004374.1	2444	124095	.	4030	34.7285	78.5875
1446	NM_001025104,NM_001890	CSN1S1	casein alpha s1	protein_coding	NP_001020275.1;NP_001881.1	2445	115450	.	0	0	0
1447	NM_001302770,NM_001891	CSN2	casein beta	protein_coding	NP_001289699.1;NP_001882.1	2447	115460	.	0	0	0
1448	NM_005212	CSN3	casein kappa	protein_coding	NP_005203.2	2446	601695	.	0	0	0
1452	NM_001025105,NM_001271741,NM_001271742,NM_001892	CSNK1A1	casein kinase 1 alpha 1	protein_coding	NP_001020276.1;NP_001258670.1;NP_001258671.1;NP_001883.4	2451	600505	.	4733	20.8464	47.1735
1453	NM_001363749,NM_001893,NM_139062,NR_110578	CSNK1D	casein kinase 1 delta	protein_coding	NP_001350678.1;NP_001884.2;NP_620693.1	2452	600864	.	6741	43.0448	97.4065
1454	NM_001894,NM_152221	CSNK1E	casein kinase 1 epsilon	protein_coding	NP_001885.1;NP_689407.1	2453	600863	.	3493	29.2743	66.2452
1455	NM_001319	CSNK1G2	casein kinase 1 gamma 2	protein_coding	NP_001310.3	2455	602214	.	3725	30.3762	68.7385
1456	NM_001031812,NM_001044723,NM_001270572,NM_001270573,NM_001270574,NM_001364140,NM_001364141,NM_001364143,NM_001364144,NM_001364145,NM_001364146,NM_001364147,NM_001364148,NM_001364149,NM_001364150,NM_004384	CSNK1G3	casein kinase 1 gamma 3	protein_coding	NP_001026982.1;NP_001038188.1;NP_001257501.1;NP_001257502.1;NP_001257503.1;NP_001351069.1;NP_001351070.1;NP_001351072.1;NP_001351073.1;NP_001351074.1;NP_001351075.1;NP_001351076.1;NP_001351077.1;NP_001351078.1;NP_001351079.1;NP_004375.2	2456	604253	.	882	4.62192	10.459
1457	NM_001362770,NM_001362771,NM_001895,NM_177559,NM_177560	CSNK2A1	casein kinase 2 alpha 1	protein_coding	NP_001349699.1;NP_001349700.1;NP_001886.1;NP_808227.1;NP_808228.1	2457	115440	.	6919	13.5982	30.7715
1459	NM_001896	CSNK2A2	casein kinase 2 alpha 2	protein_coding	NP_001887.1	2459	115442	.	890	11.1339	25.1949
1460	NM_001282385,NM_001320	CSNK2B	casein kinase 2 beta	protein_coding	NP_001269314.1;NP_001311.3	2460	115441	.	3787	78.9874	178.741
1462	NM_001126336,NM_001164097,NM_001164098,NM_004385	VCAN	versican	protein_coding	NP_001119808.1;NP_001157569.1;NP_001157570.1;NP_004376.2	2464	118661	.	1967	4.53422	10.2605
1463	NM_004386	NCAN	neurocan	protein_coding	NP_004377.2	2465	600826	.	0	0	0
1464	NM_001897	CSPG4	chondroitin sulfate proteoglycan 4	protein_coding	NP_001888.2	2466	601172	.	22	0.061843	0.139945
1465	NM_001193570,NM_001193571,NM_001193572,NM_004078	CSRP1	cysteine and glycine rich protein 1	protein_coding	NP_001180499.1;NP_001180500.1;NP_001180501.1;NP_004069.1	2469	123876	.	4640	60.1084	136.02
1466	NM_001300965,NM_001321	CSRP2	cysteine and glycine rich protein 2	protein_coding	NP_001287894.1;NP_001312.1	2470	601871	.	1636	42.6539	96.5219
1467	gene-CSRP2P1	CSRP2P1	cysteine and glycine rich protein 2 pseudogene 1	pseudogene	.	2471	.	.	1	0.030233	0.068413
1468	NM_001270888,NM_001270953,NM_012140	SLC25A10	solute carrier family 25 member 10	protein_coding	NP_001257817.1;NP_001257882.1;NP_036272.2	10980	606794	.	1888	22.9195	51.8649
1469	NM_001898	CST1	cystatin SN	protein_coding	NP_001889.2	2473	123855	.	0	0	0
1470	NM_001322	CST2	cystatin SA	protein_coding	NP_001313.1	2474	123856	.	0	0	0
1471	NM_000099,NM_001288614	CST3	cystatin C	protein_coding	NP_000090.1;NP_001275543.1	2475	604312	.	5252	154.976	350.697
1472	NM_001899	CST4	cystatin S	protein_coding	NP_001890.1	2476	123857	.	0	0	0
1473	NM_001900	CST5	cystatin D	protein_coding	NP_001891.2	2477	123858	.	0	0	0
1474	NM_001323	CST6	cystatin E/M	protein_coding	NP_001314.1	2478	601891	.	0	0	0
1475	NM_005213	CSTA	cystatin A	protein_coding	NP_005204.1	2481	184600	.	15	0.444934	1.00684
1476	NM_000100	CSTB	cystatin B	protein_coding	NP_000091.1	2482	601145	.	2186	54.9018	124.238
1477	NM_001033521,NM_001033522,NM_001324	CSTF1	cleavage stimulation factor subunit 1	protein_coding	NP_001028693.1;NP_001028694.1;NP_001315.1	2483	600369	.	1289	8.75749	19.8174
1478	NM_001306206,NM_001306209,NM_001325	CSTF2	cleavage stimulation factor subunit 2	protein_coding	NP_001293135.1;NP_001293138.1;NP_001316.1	2484	300907	.	873	9.87144	22.3382
1479	NM_001033505,NM_001033506,NM_001326	CSTF3	cleavage stimulation factor subunit 3	protein_coding	NP_001028677.1;NP_001028678.1;NP_001317.1	2485	600367	.	2852	25.741	58.2496
1482	NM_001166175,NM_001166176,NM_004387	NKX2-5	NK2 homeobox 5	protein_coding	NP_001159647.1;NP_001159648.1;NP_004378.1	2488	600584	.	0	0	0
1485	NM_001327	CTAG1B	cancer/testis antigen 1B	protein_coding	NP_001318.1	2491	300156	.	0	0	0
1486	NM_004388	CTBS	chitobiase	protein_coding	NP_004379.1	2496	600873	.	563	2.02136	4.57416
1487	NM_001012614,NM_001328	CTBP1	C-terminal binding protein 1	protein_coding	NP_001012632.1;NP_001319.1	2494	602618	.	6649	63.2904	143.221
1488	NM_001083914,NM_001290214,NM_001290215,NM_001321012,NM_001321013,NM_001321014,NM_001329,NM_001363508,NM_022802	CTBP2	C-terminal binding protein 2	protein_coding	NP_001077383.1;NP_001277143.1;NP_001277144.1;NP_001307941.1;NP_001307942.1;NP_001307943.1;NP_001320.1;NP_001350437.1;NP_073713.2	2495	602619	.	17	0.04844	0.109617
1489	NM_001142544,NM_001330	CTF1	cardiotrophin 1	protein_coding	NP_001136016.1;NP_001321.1	2499	600435	.	4	0.055635	0.125897
1490	NM_001901	CCN2	cellular communication network factor 2	protein_coding	NP_001892.1	2500	121009	.	5116	51.6601	116.902
1491	NM_001190463,NM_001902,NM_153742	CTH	cystathionine gamma-lyase	protein_coding	NP_001177392.1;NP_001893.2;NP_714964.2	2501	607657	.	719	8.12222	18.3799
1493	NM_001037631,NM_005214	CTLA4	cytotoxic T-lymphocyte associated protein 4	protein_coding	NP_001032720.1;NP_005205.2	2505	123890	.	0	0	0
1495	NM_001290307,NM_001290309,NM_001290310,NM_001290312,NM_001323982,NM_001323983,NM_001323984,NM_001323985,NM_001323986,NM_001323987,NM_001323988,NM_001323989,NM_001323990,NM_001323991,NM_001323992,NM_001323993,NM_001323994,NM_001323995,NM_001323996,NM_001323997,NM_001323998,NM_001323999,NM_001324000,NM_001324001,NM_001324002,NM_001324003,NM_001324004,NM_001324005,NM_001324006,NM_001324007,NM_001324…	CTNNA1	catenin alpha 1	protein_coding	NP_001277236.1;NP_001277238.1;NP_001277239.1;NP_001277241.1;NP_001310911.1;NP_001310912.1;NP_001310913.1;NP_001310914.1;NP_001310915.1;NP_001310916.1;NP_001310917.1;NP_001310918.1;NP_001310919.1;NP_001310920.1;NP_001310921.1;NP_001310922.1;NP_001310923.1;NP_001310924.1;NP_001310925.1;NP_001310926.1;NP_001310927.1;NP_001310928.1;NP_001310929.1;NP_001310930.1;NP_001310931.1;NP_001310932.1;NP_001310…	2509	116805	.	9516	59.9153	135.583
1496	NM_001164883,NM_001282597,NM_001282598,NM_001282599,NM_001282600,NM_001320810,NM_004389	CTNNA2	catenin alpha 2	protein_coding	NP_001158355.1;NP_001269526.1;NP_001269527.1;NP_001269528.1;NP_001269529.1;NP_001307739.1;NP_004380.2	2510	114025	.	0	0	0
1497	NM_001031681,NM_004937	CTNS	cystinosin, lysosomal cystine transporter	protein_coding	NP_001026851.2;NP_004928.2	2518	606272	.	1039	5.94085	13.4436
1498	gene-CTNNA1P1	CTNNA1P1	catenin alpha 1 pseudogene 1	pseudogene	.	2513	.	.	0	0	0
1499	NM_001098209,NM_001098210,NM_001330729,NM_001904	CTNNB1	catenin beta 1	protein_coding	NP_001091679.1;NP_001091680.1;NP_001317658.1;NP_001895.1	2514	116806	.	24541	170.04	384.785
1500	NM_001085458,NM_001085459,NM_001085460,NM_001085461,NM_001085462,NM_001085463,NM_001085464,NM_001085465,NM_001085466,NM_001085467,NM_001085468,NM_001085469,NM_001206883,NM_001206884,NM_001206885,NM_001206886,NM_001206887,NM_001206888,NM_001206889,NM_001206890,NM_001206891,NM_001331	CTNND1	catenin delta 1	protein_coding	NP_001078927.1;NP_001078928.1;NP_001078929.1;NP_001078930.1;NP_001078931.1;NP_001078932.1;NP_001078933.1;NP_001078934.1;NP_001078935.1;NP_001078936.1;NP_001078937.1;NP_001078938.1;NP_001193812.1;NP_001193813.1;NP_001193814.1;NP_001193815.1;NP_001193816.1;NP_001193817.1;NP_001193818.1;NP_001193819.1;NP_001193820.1;NP_001322.1	2515	601045	.	14254	52.9793	119.887
1501	NM_001288715,NM_001288716,NM_001288717,NM_001332,NM_001364128,NR_109988	CTNND2	catenin delta 2	protein_coding	NP_001275644.1;NP_001275645.1;NP_001275646.1;NP_001323.1;NP_001351057.1	2516	604275	.	811	3.30207	7.47228
1503	NM_001301237,NM_001905,NR_125440	CTPS1	CTP synthase 1	protein_coding	NP_001288166.1;NP_001896.2	2519	123860	.	6004	49.6788	112.419
1504	NM_001329190,NM_001906	CTRB1	chymotrypsinogen B1	protein_coding	NP_001316119.1;NP_001897.4	2521	118890	.	0	0	0
1506	NM_001907	CTRL	chymotrypsin like	protein_coding	NP_001898.1	2524	118888	.	51	1.02092	2.31026
1508	NM_001317237,NM_001908,NM_147780,NM_147781,NM_147782,NM_147783	CTSB	cathepsin B	protein_coding	NP_001304166.1;NP_001899.1;NP_680090.1;NP_680091.1;NP_680092.1;NP_680093.1	2527	116810	.	6101	38.4677	87.0488
1509	NM_001909	CTSD	cathepsin D	protein_coding	NP_001900.1	2529	116840	.	20993	241.2	545.814
1510	NM_001317331,NM_001910,NM_148964	CTSE	cathepsin E	protein_coding	NP_001304260.1;NP_001901.1;NP_683865.1	2530	116890	.	129	1.38285	3.12927
1511	NM_001911	CTSG	cathepsin G	protein_coding	NP_001902.1	2532	116830	.	0	0	0
1512	NM_001319137,NM_004390	CTSH	cathepsin H	protein_coding	NP_001306066.1;NP_004381.2	2535	116820	.	814	8.94978	20.2525
1513	NM_000396	CTSK	cathepsin K	protein_coding	NP_000387.1	2536	601105	.	254	3.67889	8.32501
1514	NM_001257971,NM_001257972,NM_001257973,NM_001912,NM_145918	CTSL	cathepsin L	protein_coding	NP_001244900.1;NP_001244901.1;NP_001244902.1;NP_001903.1;NP_666023.1	2537	116880	.	1925	29.0042	65.6339
1515	NM_001201575,NM_001333	CTSV	cathepsin V	protein_coding	NP_001188504.1;NP_001324.2	2538	603308	.	1115	6.03963	13.6671
1517	NR_033407	CTSLP2	cathepsin L pseudogene 2	transcribed_pseudogene	.	2540	.	.	32	0.668908	1.51368
1518	NR_033405	CTSLP8	cathepsin L pseudogene 8	transcribed_pseudogene	.	39084	.	.	0	0	0
1519	NM_001334	CTSO	cathepsin O	protein_coding	NP_001325.1	2542	600550	.	259	2.10018	4.75253
1520	NM_001199739,NM_004079	CTSS	cathepsin S	protein_coding	NP_001186668.1;NP_004070.3	2545	116845	.	77	0.458411	1.03734
1521	NM_001335	CTSW	cathepsin W	protein_coding	NP_001326.3	2546	602364	.	0	0	0
1522	NM_001336	CTSZ	cathepsin Z	protein_coding	NP_001327.2	2547	603169	.	3666	57.6162	130.38
1523	NM_001202543,NM_001202544,NM_001202545,NM_001202546,NM_001913,NM_181500,NM_181552	CUX1	cut like homeobox 1	protein_coding	NP_001189472.1;NP_001189473.1;NP_001189474.1;NP_001189475.1;NP_001904.2;NP_852477.1;NP_853530.2	2557	116896	.	2791	15.2037	34.4046
1524	NM_001171171,NM_001171172,NM_001171174,NM_001337	CX3CR1	C-X3-C motif chemokine receptor 1	protein_coding	NP_001164642.1;NP_001164643.1;NP_001164645.1;NP_001328.1	2558	601470	.	6	0.0387	0.087575
1525	NM_001207063,NM_001207064,NM_001207065,NM_001207066,NM_001338	CXADR	CXADR Ig-like cell adhesion molecule	protein_coding	NP_001193992.1;NP_001193993.1;NP_001193994.1;NP_001193995.1;NP_001329.1	2559	602621	.	2847	15.6273	35.3631
1528	NM_001190807,NM_001914,NM_148923	CYB5A	cytochrome b5 type A	protein_coding	NP_001177736.1;NP_001905.1;NP_683725.1	2570	613218	.	1353	9.86725	22.3287
1531	gene-CYB5AP3	CYB5AP3	cytochrome b5 type A pseudogene 3	pseudogene	.	2574	.	.	0	0	0
1532	gene-CYB5AP4	CYB5AP4	cytochrome b5 type A pseudogene 4	pseudogene	.	2575	.	.	0	0	0
1534	NM_001017916,NM_001017917,NM_001330421,NM_001915	CYB561	cytochrome b561	protein_coding	NP_001017916.1;NP_001017917.1;NP_001317350.1;NP_001906.3	2571	600019	.	14	0.09999	0.226268
1535	NM_000101	CYBA	cytochrome b-245 alpha chain	protein_coding	NP_000092.2	2577	608508	.	9785	333.867	755.511
1536	NM_000397	CYBB	cytochrome b-245 beta chain	protein_coding	NP_000388.2	2578	300481	.	0	0	0
1537	NM_001916	CYC1	cytochrome c1	protein_coding	NP_001907.3	2579	123980	.	3595	71.2629	161.261
1538	NM_001271680,NM_021118	CYLC1	cylicin 1	protein_coding	NP_001258609.1;NP_066941.1	2582	300768	.	0	0	0
1539	NM_001340	CYLC2	cylicin 2	protein_coding	NP_001331.1	2583	604035	.	0	0	0
1540	NM_001042355,NM_001042412,NM_015247	CYLD	CYLD lysine 63 deubiquitinase	protein_coding	NP_001035814.1;NP_001035877.1;NP_056062.1	2584	605018	.	305	0.840448	1.90186
1543	NM_000499,NM_001319216,NM_001319217	CYP1A1	cytochrome P450 family 1 subfamily A member 1	protein_coding	NP_000490.1;NP_001306145.1;NP_001306146.1	2595	108330	.	3320	30.1266	68.1737
1544	NM_000761	CYP1A2	cytochrome P450 family 1 subfamily A member 2	protein_coding	NP_000752.2	2596	124060	.	12	0.089197	0.201845
1545	NM_000104	CYP1B1	cytochrome P450 family 1 subfamily B member 1	protein_coding	NP_000095.2	2597	601771	.	73	0.331909	0.751079
1548	NM_000762	CYP2A6	cytochrome P450 family 2 subfamily A member 6	protein_coding	NP_000753.3	2610	122720	.	0	0	0
1549	NM_000764,NM_030589	CYP2A7	cytochrome P450 family 2 subfamily A member 7	protein_coding	NP_000755.2;NP_085079.2	2611	608054	.	0	0	0
1550	gene-CYP2A7P1	CYP2A7P1	cytochrome P450 family 2 subfamily A member 7 pseudogene 1	pseudogene	.	2612	.	.	0	0	0
1551	NM_000765	CYP3A7	cytochrome P450 family 3 subfamily A member 7	protein_coding	NP_000756.3	2640	605340	.	0	0	0
1553	NM_000766	CYP2A13	cytochrome P450 family 2 subfamily A member 13	protein_coding	NP_000757.2	2608	608055	.	0	0	0
1555	NM_000767	CYP2B6	cytochrome P450 family 2 subfamily B member 6	protein_coding	NP_000758.1	2615	123930	.	0	0	0
1556	NR_001278	CYP2B7P	cytochrome P450 family 2 subfamily B member 7, pseudogene	transcribed_pseudogene	.	2616	.	.	0	0	0
1557	NM_000769	CYP2C19	cytochrome P450 family 2 subfamily C member 19	protein_coding	NP_000760.1	2621	124020	.	0	0	0
1558	NM_000770,NM_001198853,NM_001198854,NM_001198855	CYP2C8	cytochrome P450 family 2 subfamily C member 8	protein_coding	NP_000761.3;NP_001185782.1;NP_001185783.1;NP_001185784.1	2622	601129	.	36	0.41431	0.937548
1559	NM_000771	CYP2C9	cytochrome P450 family 2 subfamily C member 9	protein_coding	NP_000762.2	2623	601130	.	17	0.155457	0.351785
1562	NM_000772,NM_001128925	CYP2C18	cytochrome P450 family 2 subfamily C member 18	protein_coding	NP_000763.1;NP_001122397.1	2620	601131	.	37	0.374653	0.847807
1564	NM_001348386,NR_002570,NR_145674	CYP2D7	cytochrome P450 family 2 subfamily D member 7 (gene/pseudogene)	protein_coding	NP_001335315.1	2624	.	.	58	0.596258	1.34928
1565	NM_000106,NM_001025161	CYP2D6	cytochrome P450 family 2 subfamily D member 6	protein_coding	NP_000097.3;NP_001020332.2	2625	124030	.	57	0.849802	1.92303
1568	gene-CYP2D8P	CYP2D8P	ccytochrome P450 family 2 subfamily D member 8, pseudogene	pseudogene	.	2628	.	.	11	0.156784	0.354788
1571	NM_000773	CYP2E1	cytochrome P450 family 2 subfamily E member 1	protein_coding	NP_000764.1	2631	124040	.	17	0.231125	0.523016
1572	NM_000774,NR_135528	CYP2F1	cytochrome P450 family 2 subfamily F member 1	protein_coding	NP_000765.2	2632	124070	.	0	0	0
1573	NM_000775,NR_134981,NR_134982	CYP2J2	cytochrome P450 family 2 subfamily J member 2	protein_coding	NP_000766.2	2634	601258	.	425	5.33694	12.077
1576	NM_001202855,NM_017460	CYP3A4	cytochrome P450 family 3 subfamily A member 4	protein_coding	NP_001189784.1;NP_059488.2	2637	124010	.	1	0.005548	0.012555
1577	NM_000777,NM_001190484,NM_001291829,NM_001291830,NR_033807	CYP3A5	cytochrome P450 family 3 subfamily A member 5	protein_coding	NP_000768.1;NP_001177413.1;NP_001278758.1;NP_001278759.1	2638	605325	.	89	0.570387	1.29073
1579	NM_000778,NM_001319155,NM_001363587,NR_134988,NR_134989,NR_134990,NR_134991,NR_134992,NR_134993,NR_134994	CYP4A11	cytochrome P450 family 4 subfamily A member 11	protein_coding	NP_000769.2;NP_001306084.1;NP_001350516.1	2642	601310	.	0	0	0
1580	NM_000779,NM_001099772,NM_001319161,NM_001319162,NM_001319163,NR_135003	CYP4B1	cytochrome P450 family 4 subfamily B member 1	protein_coding	NP_000770.2;NP_001093242.1;NP_001306090.1;NP_001306091.1;NP_001306092.1	2644	124075	.	0	0	0
1581	NM_000780	CYP7A1	cytochrome P450 family 7 subfamily A member 1	protein_coding	NP_000771.2	2651	118455	.	0	0	0
1582	NM_004391	CYP8B1	cytochrome P450 family 8 subfamily B member 1	protein_coding	NP_004382.2	2653	602172	.	0	0	0
1583	NM_000781,NM_001099773	CYP11A1	cytochrome P450 family 11 subfamily A member 1	protein_coding	NP_000772.2;NP_001093243.1	2590	118485	.	28	0.329715	0.746116
1584	NM_000497,NM_001026213	CYP11B1	cytochrome P450 family 11 subfamily B member 1	protein_coding	NP_000488.3;NP_001021384.1	2591	610613	.	0	0	0
1585	NM_000498	CYP11B2	cytochrome P450 family 11 subfamily B member 2	protein_coding	NP_000489.3	2592	124080	.	0	0	0
1586	NM_000102	CYP17A1	cytochrome P450 family 17 subfamily A member 1	protein_coding	NP_000093.1	2593	609300	.	0	0	0
1587	NR_001569,NR_024106,NR_024107,NR_073423	ADAM3A	ADAM metallopeptidase domain 3A (pseudogene)	transcribed_pseudogene	.	209	.	.	0	0	0
1588	NM_000103,NM_001347248,NM_001347249,NM_001347250,NM_001347251,NM_001347252,NM_001347253,NM_001347254,NM_001347255,NM_001347256,NM_031226	CYP19A1	cytochrome P450 family 19 subfamily A member 1	protein_coding	NP_000094.2;NP_001334177.1;NP_001334178.1;NP_001334179.1;NP_001334180.1;NP_001334181.1;NP_001334182.1;NP_001334183.1;NP_001334184.1;NP_001334185.1;NP_112503.1	2594	107910	.	44	0.223326	0.505365
1589	NM_000500,NM_001128590,NM_001368143,NM_001368144	CYP21A2	cytochrome P450 family 21 subfamily A member 2	protein_coding	NP_000491.4;NP_001122062.3;NP_001355072.1;NP_001355073.1	2600	613815	.	11	0.120306	0.272242
1590	NR_040090	CYP21A1P	cytochrome P450 family 21 subfamily A member 1, pseudogene	transcribed_pseudogene	.	2599	.	.	21	0.194782	0.440775
1591	NM_000782,NM_001128915	CYP24A1	cytochrome P450 family 24 subfamily A member 1	protein_coding	NP_000773.2;NP_001122387.1	2602	126065	.	0	0	0
1592	NM_000783,NM_057157	CYP26A1	cytochrome P450 family 26 subfamily A member 1	protein_coding	NP_000774.2;NP_476498.1	2603	602239	.	52	0.578208	1.30843
1593	NM_000784	CYP27A1	cytochrome P450 family 27 subfamily A member 1	protein_coding	NP_000775.1	2605	606530	.	1559	19.4161	43.9369
1594	NM_000785	CYP27B1	cytochrome P450 family 27 subfamily B member 1	protein_coding	NP_000776.1	2606	609506	.	21	0.207168	0.468803
1595	NM_000786,NM_001146152	CYP51A1	cytochrome P450 family 51 subfamily A member 1	protein_coding	NP_000777.1;NP_001139624.1	2649	601637	.	11574	87.1423	197.195
1596	NR_144553	ADAM3B	ADAM metallopeptidase domain 3B (pseudogene)	transcribed_pseudogene	.	210	.	.	0	0	0
1600	NM_001353980,NM_001353983,NM_001353985,NM_001353986,NM_001365792,NM_001365793,NM_001365794,NM_001365795,NM_021080	DAB1	DAB adaptor protein 1	protein_coding	NP_001340909.1;NP_001340912.1;NP_001340914.1;NP_001340915.1;NP_001352721.1;NP_001352722.1;NP_001352723.1;NP_001352724.1;NP_066566.3	2661	603448	.	1373	5.96018	13.4874
1601	NM_001244871,NM_001343	DAB2	DAB adaptor protein 2	protein_coding	NP_001231800.1;NP_001334.2	2662	601236	.	2093	11.3364	25.6533
1602	NM_001366712,NM_004392,NM_080759,NM_080760	DACH1	dachshund family transcription factor 1	protein_coding	NP_001353641.1;NP_004383.4;NP_542937.3;NP_542938.3	2663	603803	.	466	2.09041	4.73041
1603	NM_001344	DAD1	defender against cell death 1	protein_coding	NP_001335.1	2664	600243	.	3169	109.379	247.515
1604	NM_000574,NM_001114752,NM_001300902,NM_001300903,NM_001300904,NR_125349	CD55	CD55 molecule (Cromer blood group)	protein_coding	NP_000565.1;NP_001108224.1;NP_001287831.1;NP_001287832.1;NP_001287833.1	2665	125240	.	593	5.5867	12.6422
1605	NM_001165928,NM_001177634,NM_001177635,NM_001177636,NM_001177637,NM_001177638,NM_001177639,NM_001177640,NM_001177641,NM_001177642,NM_001177643,NM_001177644,NM_004393	DAG1	dystroglycan 1	protein_coding	NP_001159400.2;NP_001171105.1;NP_001171106.1;NP_001171107.1;NP_001171108.1;NP_001171109.1;NP_001171110.1;NP_001171111.1;NP_001171112.1;NP_001171113.1;NP_001171114.1;NP_001171115.1;NP_004384.5	2666	128239	.	9529	39.4353	89.2385
1606	NM_001345,NM_001351033,NM_001351034,NM_001351035,NM_001351036,NM_001351037,NM_001351038,NM_001351039,NM_001351040,NM_201444,NM_201445,NM_201554,NR_147026,NR_147027	DGKA	diacylglycerol kinase alpha	protein_coding	NP_001336.2;NP_001337962.1;NP_001337963.1;NP_001337964.1;NP_001337965.1;NP_001337966.1;NP_001337967.1;NP_001337968.1;NP_001337969.1;NP_958852.1;NP_958853.1;NP_963848.1	2849	125855	.	91	0.717527	1.6237
1607	NM_001350705,NM_001350706,NM_001350707,NM_001350708,NM_001350709,NM_001350711,NM_001350712,NM_001350714,NM_001350715,NM_001350716,NM_001350717,NM_001350718,NM_001350719,NM_001350720,NM_001350721,NM_001350722,NM_001350723,NM_001350724,NM_145695	DGKB	diacylglycerol kinase beta	protein_coding	NP_001337634.1;NP_001337635.1;NP_001337636.1;NP_001337637.1;NP_001337638.1;NP_001337640.1;NP_001337641.1;NP_001337643.1;NP_001337644.1;NP_001337645.1;NP_001337646.1;NP_001337647.1;NP_001337648.1;NP_001337649.1;NP_001337650.1;NP_001337651.1;NP_001337652.1;NP_001337653.1;NP_663733.1	2850	604070	.	6	0.01893	0.042838
1608	NM_001080744,NM_001080745,NM_001346	DGKG	diacylglycerol kinase gamma	protein_coding	NP_001074213.1;NP_001074214.1;NP_001337.2	2853	601854	.	0	0	0
1609	NM_001347	DGKQ	diacylglycerol kinase theta	protein_coding	NP_001338.2	2856	601207	.	819	4.15939	9.41233
1610	NM_001917	DAO	D-amino acid oxidase	protein_coding	NP_001908.3	2671	124050	.	0	0	0
1611	NM_001291963,NM_004394	DAP	death associated protein	protein_coding	NP_001278892.1;NP_004385.1	2672	600954	.	5719	58.8484	133.169
1612	NM_001288729,NM_001288730,NM_001288731,NM_004938	DAPK1	death associated protein kinase 1	protein_coding	NP_001275658.1;NP_001275659.1;NP_001275660.1;NP_004929.2	2674	600831	.	3102	12.4638	28.2044
1613	NM_001348	DAPK3	death associated protein kinase 3	protein_coding	NP_001339.1	2676	603289	.	2432	25.1179	56.8395
1615	NM_001293312,NM_001349	DARS1	aspartyl-tRNA synthetase 1	protein_coding	NP_001280241.1;NP_001340.2	2678	603084	.	2018	15.3701	34.7811
1616	NM_001141969,NM_001141970,NM_001254717,NM_001350	DAXX	death domain associated protein	protein_coding	NP_001135441.1;NP_001135442.1;NP_001241646.1;NP_001341.1	2681	603186	.	1767	16.3085	36.9047
1617	NM_004081	DAZ1	deleted in azoospermia 1	protein_coding	NP_004072.3	2682	400003	.	0	0	0
1618	NM_001190811,NM_001351	DAZL	deleted in azoospermia like	protein_coding	NP_001177740.1;NP_001342.2	2685	601486	.	0	0	0
1620	NM_014618	BRINP1	BMP/retinoic acid inducible neural specific 1	protein_coding	NP_055433.2	2687	602865	.	0	0	0
1621	NM_000787	DBH	dopamine beta-hydroxylase	protein_coding	NP_000778.3	2689	609312	.	0	0	0
1622	NM_001079862,NM_001079863,NM_001178017,NM_001178041,NM_001178042,NM_001178043,NM_001282633,NM_001282634,NM_001282635,NM_001282636,NM_001352432,NM_020548	DBI	diazepam binding inhibitor, acyl-CoA binding protein	protein_coding	NP_001073331.1;NP_001073332.1;NP_001171488.1;NP_001171512.1;NP_001171513.1;NP_001171514.1;NP_001269562.1;NP_001269563.1;NP_001269564.1;NP_001269565.1;NP_001339361.1;NP_065438.1	2690	125950	.	12930	522.599	1182.6
1624	gene-DBIP1	DBIP1	DBI pseudogene 1	pseudogene	.	2692	.	.	0	0	0
1627	NM_001363541,NM_001364151,NM_001364152,NM_004395,NM_080881	DBN1	drebrin 1	protein_coding	NP_001350470.1;NP_001351080.1;NP_001351081.1;NP_004386.2;NP_543157.1	2695	126660	.	9578	75.5042	170.859
1628	NM_001352	DBP	D-box binding PAR bZIP transcription factor	protein_coding	NP_001343.2	2697	124097	.	95	1.03126	2.33366
1629	NM_001918	DBT	dihydrolipoamide branched chain transacylase E2	protein_coding	NP_001909.3	2698	248610	.	1286	2.81143	6.36201
1630	NM_005215	DCC	DCC netrin 1 receptor	protein_coding	NP_005206.2	2701	120470	.	0	0	0
1632	NM_001178029,NM_001919	ECI1	enoyl-CoA delta isomerase 1	protein_coding	NP_001171500.1;NP_001910.2	2703	600305	.	2359	37.0774	83.9028
1633	NM_000788	DCK	deoxycytidine kinase	protein_coding	NP_000779.1	2704	125450	.	1117	10.5187	23.8029
1634	NM_001920,NM_133503,NM_133504,NM_133505,NM_133506,NM_133507	DCN	decorin	protein_coding	NP_001911.1;NP_598010.1;NP_598011.1;NP_598012.1;NP_598013.1;NP_598014.1	2705	125255	.	0	0	0
1635	NM_001012732,NM_001351743,NM_001351744,NM_001351745,NM_001351747,NM_001351748,NM_001351750,NM_001351753,NM_001921	DCTD	dCMP deaminase	protein_coding	NP_001012750.1;NP_001338672.1;NP_001338673.1;NP_001338674.1;NP_001338676.1;NP_001338677.1;NP_001338679.1;NP_001338682.1;NP_001912.2	2710	607638	.	906	9.93766	22.488
1636	NM_000789,NM_001178057,NM_152830	ACE	angiotensin I converting enzyme	protein_coding	NP_000780.1;NP_001171528.1;NP_690043.1	2707	106180	.	0	0	0
1638	NM_001129889,NM_001322182,NM_001322183,NM_001322184,NM_001322185,NM_001322186,NM_001922	DCT	dopachrome tautomerase	protein_coding	NP_001123361.1;NP_001309111.1;NP_001309112.1;NP_001309113.1;NP_001309114.1;NP_001309115.1;NP_001913.2	2709	191275	.	0	0	0
1639	NM_001135040,NM_001135041,NM_001190836,NM_001190837,NM_004082,NM_023019,NR_033935	DCTN1	dynactin subunit 1	protein_coding	NP_001128512.1;NP_001128513.1;NP_001177765.1;NP_001177766.1;NP_004073.2;NP_075408.1	2711	601143	.	3655	19.7324	44.6527
1641	NM_000555,NM_001195553,NM_001369370,NM_001369371,NM_001369372,NM_001369373,NM_001369374,NM_178151,NM_178152,NM_178153	DCX	doublecortin	protein_coding	NP_000546.2;NP_001182482.1;NP_001356299.1;NP_001356300.1;NP_001356301.1;NP_001356302.1;NP_001356303.1;NP_835364.1;NP_835365.1;NP_835366.1	2714	300121	.	0	0	0
1642	NM_001923	DDB1	damage specific DNA binding protein 1	protein_coding	NP_001914.3	2717	600045	.	32165	178.906	404.847
1643	NM_000107,NM_001300734	DDB2	damage specific DNA binding protein 2	protein_coding	NP_000098.1;NP_001287663.1	2718	600811	.	241	3.08103	6.9721
1644	NM_000790,NM_001082971,NM_001242886,NM_001242887,NM_001242888,NM_001242889,NM_001242890	DDC	dopa decarboxylase	protein_coding	NP_000781.2;NP_001076440.2;NP_001229815.1;NP_001229816.1;NP_001229817.2;NP_001229818.1;NP_001229819.2	2719	107930	.	1104	13.0343	29.4955
1645	NM_001353	AKR1C1	aldo-keto reductase family 1 member C1	protein_coding	NP_001344.2	384	600449	.	83	0.298449	0.675364
1646	NM_001135241,NM_001321027,NM_001354,NM_205845	AKR1C2	aldo-keto reductase family 1 member C2	protein_coding	NP_001128713.1;NP_001307956.1;NP_001345.1;NP_995317.1	385	600450	.	56	0.366649	0.829693
1647	NM_001199741,NM_001199742,NM_001924	GADD45A	growth arrest and DNA damage inducible alpha	protein_coding	NP_001186670.1;NP_001186671.1;NP_001915.1	4095	126335	.	1098	19.1965	43.44
1648	gene-GADD45AP1	GADD45AP1	growth arrest and DNA damage inducible alpha pseudogene 1	pseudogene	.	2725	.	.	0	0	0
1649	NM_001195053,NM_001195054,NM_001195055,NM_001195056,NM_001195057,NM_004083	DDIT3	DNA damage inducible transcript 3	protein_coding	NP_001181982.1;NP_001181983.1;NP_001181984.1;NP_001181985.1;NP_001181986.1;NP_004074.2	2726	126337	.	589	14.0912	31.8871
1650	NM_005216	DDOST	dolichyl-diphosphooligosaccharide--protein glycosyltransferase non-catalytic subunit	protein_coding	NP_005207.2	2728	602202	.	13273	147.405	333.563
1652	NM_001084392,NM_001355	DDT	D-dopachrome tautomerase	protein_coding	NP_001077861.1;NP_001346.1	2732	602750	.	2244	84.7006	191.67
1653	NM_004939	DDX1	DEAD-box helicase 1	protein_coding	NP_004930.1	2734	601257	.	4417	41.9847	95.0076
1654	NM_001193416,NM_001193417,NM_001356,NM_001363819,NR_126093,NR_126094	DDX3X	DEAD-box helicase 3 X-linked	protein_coding	NP_001180345.1;NP_001180346.1;NP_001347.3;NP_001350748.1	2745	300160	.	20320	85.8327	194.232
1655	NM_001320595,NM_001320596,NM_001320597,NM_004396	DDX5	DEAD-box helicase 5	protein_coding	NP_001307524.1;NP_001307525.1;NP_001307526.1;NP_004387.1	2746	180630	.	21116	134.576	304.533
1656	NM_001257191,NM_004397	DDX6	DEAD-box helicase 6	protein_coding	NP_001244120.1;NP_004388.2	2747	600326	.	3985	15.3478	34.7308
1657	NM_001290321,NM_001290322,NM_001349239,NM_001349240,NM_005509	DMXL1	Dmx like 1	protein_coding	NP_001277250.1;NP_001277251.1;NP_001336168.1;NP_001336169.1;NP_005500.4	2937	605671	.	1153	2.36548	5.35286
1659	NM_001302623,NM_001322216,NM_001322217,NM_001322218,NM_001322219,NM_001322220,NM_001322221,NM_004941,NR_136225,NR_136226,NR_136227,NR_136228	DHX8	DEAH-box helicase 8	protein_coding	NP_001289552.1;NP_001309145.1;NP_001309146.1;NP_001309147.1;NP_001309148.1;NP_001309149.1;NP_001309150.1;NP_004932.1	2749	600396	.	3324	15.8419	35.8489
1660	NM_001357,NR_033302	DHX9	DExH-box helicase 9	protein_coding	NP_001348.2	2750	603115	.	12672	66.4062	150.271
1661	gene-DHX9P1	DHX9P1	DEAH-box helicase 9 pseudogene 1	pseudogene	.	2751	.	.	0	0	0
1662	NM_004398	DDX10	DEAD-box helicase 10	protein_coding	NP_004389.2	2735	601235	.	1471	10.7901	24.4171
1663	NM_001257144,NM_001257145,NM_004399,NM_030653,NM_152438	DDX11	DEAD/H-box helicase 11	protein_coding	NP_001244073.1;NP_001244074.1;NP_004390.3;NP_085911.2;NP_689651.1	2736	601150	.	2573	15.6113	35.327
1665	NM_001358	DHX15	DEAH-box helicase 15	protein_coding	NP_001349.2	2738	603403	.	12438	97.9589	221.672
1666	NM_001330575,NM_001359	DECR1	2,4-dienoyl-CoA reductase 1	protein_coding	NP_001317504.1;NP_001350.1	2753	222745	.	1026	8.72169	19.7364
1667	NM_004084	DEFA1	defensin alpha 1	protein_coding	NP_004075.1	2761	125220	.	0	0	0
1668	NM_005217	DEFA3	defensin alpha 3	protein_coding	NP_005208.1	2762	604522	.	0	0	0
1669	NM_001925	DEFA4	defensin alpha 4	protein_coding	NP_001916.1	2763	601157	.	0	0	0
1670	NM_021010	DEFA5	defensin alpha 5	protein_coding	NP_066290.1	2764	600472	.	0	0	0
1671	NM_001926	DEFA6	defensin alpha 6	protein_coding	NP_001917.1	2765	600471	.	0	0	0
1672	NM_005218	DEFB1	defensin beta 1	protein_coding	NP_005209.1	2766	602056	.	0	0	0
1673	NM_004942	DEFB4A	defensin beta 4A	protein_coding	NP_004933.1	2767	602215	.	0	0	0
1674	NM_001927	DES	desmin	protein_coding	NP_001918.3	2770	125660	.	0	0	0
1675	NM_001317335,NM_001928	CFD	complement factor D	protein_coding	NP_001304264.1;NP_001919.2	2771	134350	.	200	3.94046	8.9169
1676	NM_004401,NM_213566	DFFA	DNA fragmentation factor subunit alpha	protein_coding	NP_004392.1;NP_998731.1	2772	601882	.	3026	12.8909	29.1709
1677	NM_001282669,NM_001320132,NM_001320136,NM_004402,NR_104222,NR_135150,NR_135151,NR_135152	DFFB	DNA fragmentation factor subunit beta	protein_coding	NP_001269598.1;NP_001307061.1;NP_001307065.1;NP_004393.1	2773	601883	.	248	1.99311	4.51023
1678	NM_001145951,NM_004085	TIMM8A	translocase of inner mitochondrial membrane 8A	protein_coding	NP_001139423.1;NP_004076.1	11817	300356	.	402	5.40104	12.2221
1687	NM_001127453,NM_001127454,NM_004403	GSDME	gasdermin E	protein_coding	NP_001120925.1;NP_001120926.1;NP_004394.1	2810	608798	.	920	9.54228	21.5933
1690	NM_001135058,NM_001347720,NM_004086	COCH	cochlin	protein_coding	NP_001128530.1;NP_001334649.1;NP_004077.1	2180	603196	.	6636	56.3216	127.451
1716	NM_001318859,NM_001318860,NM_001318861,NM_001318862,NM_001318863,NM_080916,NM_080918,NR_134893,NR_134894,NR_134895,NR_134896,NR_134897,NR_134898	DGUOK	deoxyguanosine kinase	protein_coding	NP_001305788.1;NP_001305789.1;NP_001305790.1;NP_001305791.1;NP_001305792.1;NP_550438.1;NP_550440.1	2858	601465	.	1396	36.168	81.845
1717	NM_001163817,NM_001360	DHCR7	7-dehydrocholesterol reductase	protein_coding	NP_001157289.1;NP_001351.2	2860	602858	.	28429	254.817	576.627
1718	NM_014762	DHCR24	24-dehydrocholesterol reductase	protein_coding	NP_055577.1	2859	606418	.	62287	347.433	786.211
1719	NM_000791,NM_001290354,NM_001290357,NR_110936	DHFR	dihydrofolate reductase	protein_coding	NP_000782.1;NP_001277283.1;NP_001277286.1	2861	126060	.	4475	26.968	61.0261
1720	NR_033423	DHFRP3	dihydrofolate reductase pseudogene 3	transcribed_pseudogene	.	52354	.	.	0	0	0
1723	NM_001361	DHODH	dihydroorotate dehydrogenase (quinone)	protein_coding	NP_001352.2	2867	126064	.	572	2.88921	6.53803
1725	NM_001206974,NM_001369691,NM_001369692,NM_001369693,NM_001930,NM_013406,NR_038192,NR_161467,NR_161468,NR_161469	DHPS	deoxyhypusine synthase	protein_coding	NP_001193903.1;NP_001356620.1;NP_001356621.1;NP_001356622.1;NP_001921.1;NP_037538.1	2869	600944	.	1853	32.8002	74.224
1727	NM_000398,NM_001129819,NM_001171660,NM_001171661,NM_007326	CYB5R3	cytochrome b5 reductase 3	protein_coding	NP_000389.1;NP_001123291.1;NP_001165131.1;NP_001165132.1;NP_015565.1	2873	613213	.	11054	89.49	202.508
1728	NM_000903,NM_001025433,NM_001025434,NM_001286137	NQO1	NAD(P)H quinone dehydrogenase 1	protein_coding	NP_000894.1;NP_001020604.1;NP_001020605.1;NP_001273066.1	2874	125860	.	835	7.84302	17.7481
1729	NM_001079812,NM_001314007,NM_005219	DIAPH1	diaphanous related formin 1	protein_coding	NP_001073280.1;NP_001300936.1;NP_005210.3	2876	602121	.	8447	34.8484	78.8588
1730	NM_006729,NM_007309	DIAPH2	diaphanous related formin 2	protein_coding	NP_006720.1;NP_009293.1	2877	300108	.	26	0.068963	0.156055
1731	NM_001365977,NM_052838	SEPTIN1	septin 1	protein_coding	NP_001352906.1;NP_443070.6	2879	612897	.	23	0.334958	0.757979
1733	NM_000792,NM_001039715,NM_001039716,NM_001324316,NM_213593,NR_136692,NR_136693	DIO1	iodothyronine deiodinase 1	protein_coding	NP_000783.2;NP_001034804.1;NP_001034805.1;NP_001311245.1;NP_998758.1	2883	147892	.	109	1.37654	3.11499
1734	NM_000793,NM_001324462,NM_001366496,NM_013989,NR_158990,NR_158991	DIO2	iodothyronine deiodinase 2	protein_coding	NP_000784.3;NP_001311391.2;NP_001353425.1;NP_054644.1	2884	601413	.	6	0.019888	0.045004
1735	NM_001362	DIO3	iodothyronine deiodinase 3	protein_coding	NP_001353.4	2885	601038	.	11	0.113553	0.25696
1736	NM_001142463,NM_001288747,NM_001363,NR_110021,NR_110022,NR_110023	DKC1	dyskerin pseudouridine synthase 1	protein_coding	NP_001135935.1;NP_001275676.1;NP_001354.1	2890	300126	.	4098	37.8244	85.5932
1737	NM_001372031,NM_001372032,NM_001372033,NM_001372034,NM_001372035,NM_001372036,NM_001372037,NM_001372038,NM_001372039,NM_001372040,NM_001372041,NM_001372042,NM_001931,NR_164072	DLAT	dihydrolipoamide S-acetyltransferase	protein_coding	NP_001358960.1;NP_001358961.1;NP_001358962.1;NP_001358963.1;NP_001358964.1;NP_001358965.1;NP_001358966.1;NP_001358967.1;NP_001358968.1;NP_001358969.1;NP_001358970.1;NP_001358971.1;NP_001922.2	2896	608770	.	6810	41.8052	94.6014
1738	NM_000108,NM_001289750,NM_001289751,NM_001289752	DLD	dihydrolipoamide dehydrogenase	protein_coding	NP_000099.2;NP_001276679.1;NP_001276680.1;NP_001276681.1	2898	238331	.	4613	30.7834	69.6601
1739	NM_001098424,NM_001204386,NM_001204387,NM_001204388,NM_001290983,NM_001363865,NM_001366203,NM_001366204,NM_001366205,NM_001366206,NM_001366207,NM_001366208,NM_001366209,NM_001366210,NM_001366211,NM_001366212,NM_001366213,NM_001366214,NM_001366215,NM_001366216,NM_001366217,NM_001366218,NM_001366219,NM_001366220,NM_001366221,NM_001366222,NM_004087,NR_158764,NR_158765,NR_158766,NR_158767	DLG1	discs large MAGUK scaffold protein 1	protein_coding	NP_001091894.1;NP_001191315.1;NP_001191316.1;NP_001191317.1;NP_001277912.1;NP_001350794.1;NP_001353132.1;NP_001353133.1;NP_001353134.1;NP_001353135.1;NP_001353136.1;NP_001353137.1;NP_001353138.1;NP_001353139.1;NP_001353140.1;NP_001353141.1;NP_001353142.1;NP_001353143.1;NP_001353144.1;NP_001353145.1;NP_001353146.1;NP_001353147.1;NP_001353148.1;NP_001353149.1;NP_001353150.1;NP_001353151.1;NP_004078…	2900	601014	.	2730	12.3451	27.9358
1740	NM_001142699,NM_001142700,NM_001142702,NM_001206769,NM_001300983,NM_001351274,NM_001351275,NM_001351276,NM_001364	DLG2	discs large MAGUK scaffold protein 2	protein_coding	NP_001136171.1;NP_001136172.1;NP_001136174.1;NP_001193698.1;NP_001287912.1;NP_001338203.1;NP_001338204.1;NP_001338205.1;NP_001355.2	2901	603583	.	51	0.129284	0.29256
1741	NM_001166278,NM_020730,NM_021120	DLG3	discs large MAGUK scaffold protein 3	protein_coding	NP_001159750.1;NP_065781.1;NP_066943.2	2902	300189	.	0	0	0
1742	NM_001128827,NM_001321074,NM_001321075,NM_001321076,NM_001321077,NM_001365,NM_001369566,NR_135527	DLG4	discs large MAGUK scaffold protein 4	protein_coding	NP_001122299.1;NP_001308003.1;NP_001308004.1;NP_001308005.1;NP_001308006.1;NP_001356.1;NP_001356495.1	2903	602887	.	0	0	0
1743	NM_001244883,NM_001933,NR_033814,NR_045209	DLST	dihydrolipoamide S-succinyltransferase	protein_coding	NP_001231812.1;NP_001924.2	2911	126063	.	2849	24.59	55.6451
1744	NR_130749	DLSTP1	dihydrolipoamide S-succinyltransferase pseudogene 1	transcribed_pseudogene	.	2912	.	.	1	0.006482	0.014668
1745	NM_001038493,NM_178120	DLX1	distal-less homeobox 1	protein_coding	NP_001033582.1;NP_835221.2	2914	600029	.	58	0.571757	1.29384
1746	NM_004405	DLX2	distal-less homeobox 2	protein_coding	NP_004396.1	2915	126255	.	34	0.325614	0.736834
1747	NM_005220	DLX3	distal-less homeobox 3	protein_coding	NP_005211.1	2916	600525	.	0	0	0
1748	NM_001934,NM_138281	DLX4	distal-less homeobox 4	protein_coding	NP_001925.2;NP_612138.1	2917	601911	.	27	0.320323	0.724863
1749	NM_005221	DLX5	distal-less homeobox 5	protein_coding	NP_005212.1	2918	600028	.	14	0.224052	0.507009
1750	NM_005222	DLX6	distal-less homeobox 6	protein_coding	NP_005213.3	2919	600030	.	275	2.81429	6.36848
1755	NM_001320644,NM_004406,NM_007329,NM_017579	DMBT1	deleted in malignant brain tumors 1	protein_coding	NP_001307573.1;NP_004397.2;NP_015568.2;NP_060049.2	2926	601969	.	0	0	0
1756	NM_000109,NM_004006,NM_004009,NM_004010,NM_004011,NM_004012,NM_004013,NM_004014,NM_004015,NM_004016,NM_004017,NM_004018,NM_004019,NM_004020,NM_004021,NM_004022,NM_004023	DMD	dystrophin	protein_coding	NP_000100.3;NP_003997.1;NP_004000.1;NP_004001.1;NP_004002.3;NP_004003.2;NP_004004.1;NP_004005.1;NP_004006.1;NP_004007.1;NP_004008.1;NP_004009.1;NP_004010.1;NP_004011.2;NP_004012.2;NP_004013.1;NP_004014.2	2928	300377	.	1484	7.58455	17.1632
1757	NM_001134707,NM_007101	SARDH	sarcosine dehydrogenase	protein_coding	NP_001128179.1;NP_009032.2	10536	604455	.	2398	17.2935	39.1336
1758	NM_001079911,NM_004407	DMP1	dentin matrix acidic phosphoprotein 1	protein_coding	NP_001073380.1;NP_004398.1	2932	600980	.	0	0	0
1759	NM_001005336,NM_001288737,NM_001288738,NM_001288739,NM_004408	DNM1	dynamin 1	protein_coding	NP_001005336.1;NP_001275666.1;NP_001275667.1;NP_001275668.1;NP_004399.2	2972	602377	.	110	0.681859	1.54299
1760	NM_001081560,NM_001081562,NM_001081563,NM_001288764,NM_001288765,NM_001288766,NM_004409	DMPK	DM1 protein kinase	protein_coding	NP_001075029.1;NP_001075031.1;NP_001075032.1;NP_001275693.1;NP_001275694.1;NP_001275695.1;NP_004400.4	2933	605377	.	802	6.48251	14.6693
1761	NM_001363767,NM_021951	DMRT1	doublesex and mab-3 related transcription factor 1	protein_coding	NP_001350696.1;NP_068770.2	2934	602424	.	0	0	0
1762	NM_004943	DMWD	DM1 locus, WD repeat containing	protein_coding	NP_004934.1	2936	609857	.	1193	8.25932	18.6901
1763	NM_001080449,NR_102264	DNA2	DNA replication helicase/nuclease 2	protein_coding	NP_001073918.2	2939	601810	.	1355	7.49515	16.9609
1767	NM_001369	DNAH5	dynein axonemal heavy chain 5	protein_coding	NP_001360.1	2950	603335	.	64	0.09555	0.216221
1768	NM_001370	DNAH6	dynein axonemal heavy chain 6	protein_coding	NP_001361.1	2951	603336	.	253	0.467943	1.05891
1769	NM_001206927,NM_001371	DNAH8	dynein axonemal heavy chain 8	protein_coding	NP_001193856.1;NP_001362.2	2952	603337	.	29	0.046603	0.105458
1770	NM_001372,NM_004662	DNAH9	dynein axonemal heavy chain 9	protein_coding	NP_001363.2;NP_004653.2	2953	603330	.	0	0	0
1773	NM_001351825,NM_005223	DNASE1	deoxyribonuclease 1	protein_coding	NP_001338754.1;NP_005214.2	2956	125505	.	198	1.50476	3.40515
1774	NM_001009932,NM_001009933,NM_001009934,NM_001303620,NM_006730	DNASE1L1	deoxyribonuclease 1 like 1	protein_coding	NP_001009932.1;NP_001009933.1;NP_001009934.1;NP_001290549.1;NP_006721.1	2957	300081	.	285	2.31671	5.24251
1775	NM_001301680,NM_001374	DNASE1L2	deoxyribonuclease 1 like 2	protein_coding	NP_001288609.1;NP_001365.1	2958	602622	.	20	0.339317	0.767844
1776	NM_001256560,NM_004944	DNASE1L3	deoxyribonuclease 1 like 3	protein_coding	NP_001243489.1;NP_004935.1	2959	602244	.	0	0	0
1777	NM_001375	DNASE2	deoxyribonuclease 2, lysosomal	protein_coding	NP_001366.1	2960	126350	.	1120	13.6365	30.8582
1778	NM_001376	DYNC1H1	dynein cytoplasmic 1 heavy chain 1	protein_coding	NP_001367.2	2961	600112	.	30224	35.7884	80.9859
1780	NM_001135556,NM_001135557,NM_001278421,NM_001278422,NM_004411	DYNC1I1	dynein cytoplasmic 1 intermediate chain 1	protein_coding	NP_001129028.1;NP_001129029.1;NP_001265350.1;NP_001265351.1;NP_004402.1	2963	603772	.	232	1.79571	4.06352
1781	NM_001271785,NM_001271786,NM_001271787,NM_001271788,NM_001271789,NM_001271790,NM_001320882,NM_001320883,NM_001320884,NM_001378	DYNC1I2	dynein cytoplasmic 1 intermediate chain 2	protein_coding	NP_001258714.1;NP_001258715.1;NP_001258716.1;NP_001258717.1;NP_001258718.1;NP_001258719.1;NP_001307811.1;NP_001307812.1;NP_001307813.1;NP_001369.1	2964	603331	.	3466	19.1783	43.3988
1783	NM_001286157,NM_001323955,NM_006141,NR_136658	DYNC1LI2	dynein cytoplasmic 1 light intermediate chain 2	protein_coding	NP_001273086.1;NP_001310884.1;NP_006132.1	2966	611406	.	4266	23.2054	52.5117
1785	NM_001005360,NM_001005361,NM_001005362,NM_001190716,NM_004945	DNM2	dynamin 2	protein_coding	NP_001005360.1;NP_001005361.1;NP_001005362.1;NP_001177645.1;NP_004936.2	2974	602378	.	7550	49.0086	110.902
1786	NM_001130823,NM_001318730,NM_001318731,NM_001379	DNMT1	DNA methyltransferase 1	protein_coding	NP_001124295.1;NP_001305659.1;NP_001305660.1;NP_001370.1	2976	126375	.	8820	39.7278	89.9005
1787	NM_001321006,NM_001321007,NM_001351219,NM_001351220,NM_001351221,NM_001351222,NM_001351223,NM_004412	TRDMT1	tRNA aspartic acid methyltransferase 1	protein_coding	NP_001307935.1;NP_001307936.1;NP_001338148.1;NP_001338149.1;NP_001338150.1;NP_001338151.1;NP_001338152.1;NP_004403.1	2977	602478	.	324	0.718452	1.62579
1788	NM_001320892,NM_001320893,NM_022552,NM_153759,NM_175629,NM_175630,NR_135490	DNMT3A	DNA methyltransferase 3 alpha	protein_coding	NP_001307821.1;NP_001307822.1;NP_072046.2;NP_715640.2;NP_783328.1;NP_783329.1	2978	602769	.	2426	13.5108	30.5736
1789	NM_001207055,NM_001207056,NM_006892,NM_175848,NM_175849,NM_175850	DNMT3B	DNA methyltransferase 3 beta	protein_coding	NP_001193984.1;NP_001193985.1;NP_008823.1;NP_787044.1;NP_787045.1;NP_787046.1	2979	602900	.	2394	13.5866	30.7453
1791	NM_001017520,NM_004088	DNTT	DNA nucleotidylexotransferase	protein_coding	NP_001017520.1;NP_004079.3	2983	187410	.	0	0	0
1793	NM_001290223,NM_001380	DOCK1	dedicator of cytokinesis 1	protein_coding	NP_001277152.1;NP_001371.1	2987	601403	.	1609	5.5562	12.5732
1794	NM_004946,NR_156756	DOCK2	dedicator of cytokinesis 2	protein_coding	NP_004937.1	2988	603122	.	0	0	0
1795	NM_004947	DOCK3	dedicator of cytokinesis 3	protein_coding	NP_004938.1	2989	603123	.	5	0.012038	0.027241
1796	NM_001197260,NM_001318866,NM_001318867,NM_001318868,NM_001318869,NM_001381	DOK1	docking protein 1	protein_coding	NP_001184189.1;NP_001305795.1;NP_001305796.1;NP_001305797.1;NP_001305798.1;NP_001372.1	2990	602919	.	233	2.20679	4.99378
1797	NM_001371205,NM_001371206,NM_005510	DXO	decapping exoribonuclease	protein_coding	NP_001358134.1;NP_001358135.1;NP_005501.2	2992	605996	.	414	6.69268	15.1449
1798	NM_001382	DPAGT1	dolichyl-phosphate N-acetylglucosaminephosphotransferase 1	protein_coding	NP_001373.2	2995	191350	.	1971	24.3266	55.0488
1800	NM_001128141,NM_004413	DPEP1	dipeptidase 1	protein_coding	NP_001121613.1;NP_004404.1	3002	179780	.	0	0	0
1801	NM_001346574,NM_001346575,NM_001346576,NM_001383,NR_144474,NR_144475,NR_144476	DPH1	diphthamide biosynthesis 1	protein_coding	NP_001333503.1;NP_001333504.1;NP_001333505.1;NP_001374.3	3003	603527	.	1261	12.4407	28.1522
1802	NM_001039589,NM_001319165,NM_001319166,NM_001319167,NM_001319168,NM_001319169,NM_001319170,NM_001319171,NM_001384	DPH2	diphthamide biosynthesis 2	protein_coding	NP_001034678.1;NP_001306094.1;NP_001306095.1;NP_001306096.1;NP_001306097.1;NP_001306098.1;NP_001306099.1;NP_001306100.1;NP_001375.2	3004	603456	.	2583	24.773	56.0591
1803	NM_001935	DPP4	dipeptidyl peptidase 4	protein_coding	NP_001926.2	3009	102720	.	7629	50.4142	114.083
1804	NM_001039350,NM_001290252,NM_001290253,NM_001364497,NM_001364498,NM_001364499,NM_001364500,NM_001364501,NM_001364502,NM_001936,NM_130797,NR_157195,NR_157196	DPP6	dipeptidyl peptidase like 6	protein_coding	NP_001034439.1;NP_001277181.1;NP_001277182.1;NP_001351426.1;NP_001351427.1;NP_001351428.1;NP_001351429.1;NP_001351430.1;NP_001351431.1;NP_001927.3;NP_570629.2	3010	126141	.	0	0	0
1805	NM_001937	DPT	dermatopontin	protein_coding	NP_001928.2	3011	125597	.	0	0	0
1806	NM_000110,NM_001160301	DPYD	dihydropyrimidine dehydrogenase	protein_coding	NP_000101.2;NP_001153773.1	3012	612779	.	1799	10.6647	24.1333
1807	NM_001385	DPYS	dihydropyrimidinase	protein_coding	NP_001376.1	3013	613326	.	0	0	0
1808	NM_001197293,NM_001244604,NM_001386	DPYSL2	dihydropyrimidinase like 2	protein_coding	NP_001184222.1;NP_001231533.1;NP_001377.1	3014	602463	.	1523	8.02993	18.171
1809	NM_001197294,NM_001387	DPYSL3	dihydropyrimidinase like 3	protein_coding	NP_001184223.1;NP_001378.1	3015	601168	.	216	1.01032	2.28627
1810	NM_001938	DR1	down-regulator of transcription 1	protein_coding	NP_001929.1	3017	601482	.	2442	5.69514	12.8876
1811	NM_000111	SLC26A3	solute carrier family 26 member 3	protein_coding	NP_000102.1	3018	126650	.	52	0.422375	0.955798
1812	NM_000794	DRD1	dopamine receptor D1	protein_coding	NP_000785.1	3020	126449	.	0	0	0
1813	NM_000795,NM_016574	DRD2	dopamine receptor D2	protein_coding	NP_000786.1;NP_057658.2	3023	126450	.	0	0	0
1814	NM_000796,NM_001282563,NM_001290809,NM_033663	DRD3	dopamine receptor D3	protein_coding	NP_000787.2;NP_001269492.1;NP_001277738.1;NP_387512.3	3024	126451	.	0	0	0
1815	NM_000797	DRD4	dopamine receptor D4	protein_coding	NP_000788.2	3025	126452	.	30	0.500477	1.13254
1816	NM_000798	DRD5	dopamine receptor D5	protein_coding	NP_000789.1	3026	126453	.	0	0	0
1817	gene-DRD5P1	DRD5P1	dopamine receptor D5 pseudogene 1	pseudogene	.	3027	.	.	0	0	0
1818	NR_111001	DRD5P2	dopamine receptor D5 pseudogene 2	transcribed_pseudogene	.	3028	.	.	0	0	0
1819	NM_001330144,NM_001388	DRG2	developmentally regulated GTP binding protein 2	protein_coding	NP_001317073.1;NP_001379.1	3030	602986	.	1038	12.9017	29.1953
1820	NM_005224	ARID3A	AT-rich interaction domain 3A	protein_coding	NP_005215.1	3031	603265	.	13686	54.3251	122.933
1821	NM_001171184,NM_001939	DRP2	dystrophin related protein 2	protein_coding	NP_001164655.1;NP_001930.2	3032	300052	.	23	0.073475	0.166267
1822	NM_001007026,NM_001940	ATN1	atrophin 1	protein_coding	NP_001007027.1;NP_001931.2	3033	607462	.	3081	15.4708	35.0091
1823	NM_004948,NM_024421	DSC1	desmocollin 1	protein_coding	NP_004939.1;NP_077739.1	3035	125643	.	0	0	0
1824	NM_004949,NM_024422	DSC2	desmocollin 2	protein_coding	NP_004940.1;NP_077740.1	3036	125645	.	850	1.62576	3.67896
1825	NM_001941,NM_024423	DSC3	desmocollin 3	protein_coding	NP_001932.2;NP_077741.2	3037	600271	.	32	0.096864	0.219194
1826	NM_001271534,NM_001389,NR_073202	DSCAM	DS cell adhesion molecule	protein_coding	NP_001258463.1;NP_001380.2	3039	602523	.	0	0	0
1827	NM_001285389,NM_001285391,NM_001285392,NM_001285393,NM_001331016,NM_004414,NM_203417,NM_203418	RCAN1	regulator of calcineurin 1	protein_coding	NP_001272318.1;NP_001272320.2;NP_001272321.1;NP_001272322.1;NP_001317945.1;NP_004405.3;NP_981962.1;NP_981963.1	3040	602917	.	1601	16.1559	36.5594
1828	NM_001942	DSG1	desmoglein 1	protein_coding	NP_001933.2	3048	125670	.	16	0.050402	0.114055
1829	NM_001943	DSG2	desmoglein 2	protein_coding	NP_001934.2	3049	125671	.	1804	7.47555	16.9165
1830	NM_001944	DSG3	desmoglein 3	protein_coding	NP_001935.2	3050	169615	.	173	0.728825	1.64927
1831	NM_001015881,NM_001318468,NM_001318470,NM_004089,NM_198057	TSC22D3	TSC22 domain family member 3	protein_coding	NP_001015881.1;NP_001305397.1;NP_001305399.1;NP_004080.2;NP_932174.1	3051	300506	.	484	5.85968	13.2599
1832	NM_001008844,NM_001319034,NM_004415	DSP	desmoplakin	protein_coding	NP_001008844.1;NP_001305963.1;NP_004406.2	3052	125647	.	8791	23.1385	52.3602
1833	NM_004950	EPYC	epiphycan	protein_coding	NP_004941.2	3053	601657	.	0	0	0
1834	NM_014208	DSPP	dentin sialophosphoprotein	protein_coding	NP_055023.2	3054	125485	.	0	0	0
1836	NM_000112	SLC26A2	solute carrier family 26 member 2	protein_coding	NP_000103.2	10994	606718	.	802	2.3496	5.31694
1837	NM_001128175,NM_001198938,NM_001198939,NM_001198940,NM_001198941,NM_001198942,NM_001198943,NM_001198944,NM_001198945,NM_001390,NM_001391,NM_001392,NM_032975,NM_032978,NM_032979,NM_032980,NM_032981	DTNA	dystrobrevin alpha	protein_coding	NP_001121647.1;NP_001185867.1;NP_001185868.1;NP_001185869.1;NP_001185870.1;NP_001185871.1;NP_001185872.1;NP_001185873.1;NP_001185874.1;NP_001381.2;NP_001382.2;NP_001383.2;NP_116757.2;NP_116760.2;NP_116761.2;NP_116762.2;NP_116763.1	3057	601239	.	1672	7.72766	17.487
1838	NM_001256303,NM_001256304,NM_001256308,NM_001320932,NM_001320933,NM_001320934,NM_001320935,NM_001320936,NM_001320937,NM_001351381,NM_001351382,NM_001351383,NM_001351384,NM_001351385,NM_001351386,NM_001351387,NM_001351388,NM_001351389,NM_001351390,NM_001351391,NM_001351392,NM_001351393,NM_001351394,NM_001351395,NM_021907,NM_033147,NM_033148,NM_183360,NM_183361,NR_147180	DTNB	dystrobrevin beta	protein_coding	NP_001243232.1;NP_001243233.1;NP_001243237.1;NP_001307861.1;NP_001307862.1;NP_001307863.1;NP_001307864.1;NP_001307865.1;NP_001307866.1;NP_001338310.1;NP_001338311.1;NP_001338312.1;NP_001338313.1;NP_001338314.1;NP_001338315.1;NP_001338316.1;NP_001338317.1;NP_001338318.1;NP_001338319.1;NP_001338320.1;NP_001338321.1;NP_001338322.1;NP_001338323.1;NP_001338324.1;NP_068707.1;NP_149159.2;NP_149160.1;NP_…	3058	602415	.	298	2.84756	6.44378
1839	NM_001945	HBEGF	heparin binding EGF like growth factor	protein_coding	NP_001936.1	3059	126150	.	206	2.06177	4.66561
1840	NM_004416	DTX1	deltex E3 ubiquitin ligase 1	protein_coding	NP_004407.2	3060	602582	.	0	0	0
1841	NM_001165031,NM_001320902,NM_001320903,NM_001320904,NM_001320905,NM_012145,NR_033255,NR_135492	DTYMK	deoxythymidylate kinase	protein_coding	NP_001158503.1;NP_001307831.1;NP_001307832.1;NP_001307833.1;NP_001307834.1;NP_036277.2	3061	188345	.	2700	61.1471	138.37
1842	NM_001197295,NM_001197296,NM_001393	ECM2	extracellular matrix protein 2	protein_coding	NP_001184224.1;NP_001184225.1;NP_001384.1	3154	603479	.	56	0.399058	0.903033
1843	NM_004417	DUSP1	dual specificity phosphatase 1	protein_coding	NP_004408.1	3064	600714	.	1271	14.9031	33.7243
1844	NM_004418	DUSP2	dual specificity phosphatase 2	protein_coding	NP_004409.1	3068	603068	.	0	0	0
1845	NM_004090	DUSP3	dual specificity phosphatase 3	protein_coding	NP_004081.1	3069	600183	.	9624	55.4872	125.562
1846	NM_001394,NM_057158	DUSP4	dual specificity phosphatase 4	protein_coding	NP_001385.1;NP_476499.1	3070	602747	.	863	3.6594	8.28089
1847	NM_004419	DUSP5	dual specificity phosphatase 5	protein_coding	NP_004410.3	3071	603069	.	1502	14.3085	32.379
1848	NM_001946,NM_022652	DUSP6	dual specificity phosphatase 6	protein_coding	NP_001937.2;NP_073143.2	3072	602748	.	1948	12.7235	28.7921
1849	NM_001947	DUSP7	dual specificity phosphatase 7	protein_coding	NP_001938.2	3073	602749	.	736	5.16421	11.6861
1850	NM_004420	DUSP8	dual specificity phosphatase 8	protein_coding	NP_004411.2	3074	602038	.	618	3.02444	6.84404
1852	NM_001318503,NM_001395	DUSP9	dual specificity phosphatase 9	protein_coding	NP_001305432.1;NP_001386.1	3076	300134	.	12612	123.871	280.308
1854	NM_001025248,NM_001025249,NM_001330286,NM_001948	DUT	deoxyuridine triphosphatase	protein_coding	NP_001020419.1;NP_001020420.1;NP_001317215.1;NP_001939.1	3078	601266	.	1037	12.7248	28.7952
1855	NM_001330311,NM_004421	DVL1	dishevelled segment polarity protein 1	protein_coding	NP_001317240.1;NP_004412.2	3084	601365	.	1975	14.2695	32.2907
1856	NM_004422	DVL2	dishevelled segment polarity protein 2	protein_coding	NP_004413.1	3086	602151	.	2070	16.3454	36.9882
1857	NM_004423	DVL3	dishevelled segment polarity protein 3	protein_coding	NP_004414.3	3087	601368	.	4123	18.4761	41.8098
1859	NM_001347721,NM_001347722,NM_001347723,NM_001396,NM_101395,NM_130436,NM_130438	DYRK1A	dual specificity tyrosine phosphorylation regulated kinase 1A	protein_coding	NP_001334650.1;NP_001334651.1;NP_001334652.1;NP_001387.2;NP_567824.1;NP_569120.1;NP_569122.1	3091	600855	.	1183	2.31706	5.24331
1861	NM_000113	TOR1A	torsin family 1 member A	protein_coding	NP_000104.1	3098	605204	.	1521	17.2637	39.0661
1869	NM_005225	E2F1	E2F transcription factor 1	protein_coding	NP_005216.1	3113	189971	.	3869	33.9549	76.837
1870	NM_004091	E2F2	E2F transcription factor 2	protein_coding	NP_004082.1	3114	600426	.	541	2.45481	5.55502
1871	NM_001243076,NM_001949	E2F3	E2F transcription factor 3	protein_coding	NP_001230005.1;NP_001940.1	3115	600427	.	1046	5.20573	11.7801
1872	gene-E2F3P1	E2F3P1	E2F transcription factor 3 pseudogene 1	pseudogene	.	3116	.	.	2	0.01005	0.022742
1874	NM_001950	E2F4	E2F transcription factor 4	protein_coding	NP_001941.2	3118	600659	.	2200	24.6144	55.7002
1875	NM_001083588,NM_001083589,NM_001951	E2F5	E2F transcription factor 5	protein_coding	NP_001077057.1;NP_001077058.1;NP_001942.2	3119	600967	.	530	6.36933	14.4132
1876	NM_001278275,NM_001278276,NM_001278277,NM_001278278,NM_198256,NM_212540,NR_103490	E2F6	E2F transcription factor 6	protein_coding	NP_001265204.1;NP_001265205.1;NP_001265206.1;NP_001265207.1;NP_937987.2;NP_997705.1	3120	602944	.	965	6.95909	15.7478
1877	NM_001288776,NM_001288778,NM_004424	E4F1	E4F transcription factor 1	protein_coding	NP_001275705.1;NP_001275707.1;NP_004415.4	3121	603022	.	688	6.37332	14.4222
1879	NM_001290360,NM_001324101,NM_001324103,NM_001324106,NM_001324107,NM_001324108,NM_001324109,NM_001324111,NM_001364155,NM_001364156,NM_001364157,NM_001364158,NM_001364159,NM_024007,NM_182708	EBF1	EBF transcription factor 1	protein_coding	NP_001277289.1;NP_001311030.1;NP_001311032.1;NP_001311035.1;NP_001311036.1;NP_001311037.1;NP_001311038.1;NP_001311040.1;NP_001351084.1;NP_001351085.1;NP_001351086.1;NP_001351087.1;NP_001351088.1;NP_076870.1;NP_874367.1	3126	164343	.	0	0	0
1880	NM_004951	GPR183	G protein-coupled receptor 183	protein_coding	NP_004942.1	3128	605741	.	0	0	0
1889	NM_001113347,NM_001113348,NM_001113349,NM_001397	ECE1	endothelin converting enzyme 1	protein_coding	NP_001106818.1;NP_001106819.1;NP_001106820.1;NP_001388.1	3146	600423	.	6465	29.9424	67.7571
1890	NM_001113755,NM_001113756,NM_001257988,NM_001257989,NM_001953	TYMP	thymidine phosphorylase	protein_coding	NP_001107227.1;NP_001107228.1;NP_001244917.1;NP_001244918.1;NP_001944.1	3148	131222	.	138	1.82595	4.13197
1891	NM_001398	ECH1	enoyl-CoA hydratase 1	protein_coding	NP_001389.2	3149	600696	.	4137	81.3915	184.182
1892	NM_004092	ECHS1	enoyl-CoA hydratase, short chain 1	protein_coding	NP_004083.3	3151	602292	.	6806	125.838	284.759
1893	NM_001202858,NM_004425,NM_022664	ECM1	extracellular matrix protein 1	protein_coding	NP_001189787.1;NP_004416.2;NP_073155.2	3153	602201	.	33	0.373749	0.84576
1894	NM_001258315,NM_001258316,NM_001349094,NM_001349095,NM_001349096,NM_001349097,NM_001349098,NM_001349099,NM_001349100,NM_001349101,NM_001349102,NM_001349103,NM_001349104,NM_018098	ECT2	epithelial cell transforming 2	protein_coding	NP_001245244.1;NP_001245245.1;NP_001336023.1;NP_001336024.1;NP_001336025.1;NP_001336026.1;NP_001336027.1;NP_001336028.1;NP_001336029.1;NP_001336030.1;NP_001336031.1;NP_001336032.1;NP_001336033.1;NP_060568.3	3155	600586	.	4542	25.9736	58.7759
1896	NM_001005609,NM_001005610,NM_001005612,NM_001005613,NM_001399	EDA	ectodysplasin A	protein_coding	NP_001005609.1;NP_001005610.2;NP_001005612.2;NP_001005613.1;NP_001390.1	3157	300451	.	0	0	0
1901	NM_001320730,NM_001400	S1PR1	sphingosine-1-phosphate receptor 1	protein_coding	NP_001307659.1;NP_001391.2	3165	601974	.	71	0.569508	1.28875
1902	NM_001351397,NM_001351398,NM_001351399,NM_001351400,NM_001351401,NM_001351402,NM_001351403,NM_001351404,NM_001351405,NM_001351406,NM_001351407,NM_001351408,NM_001351409,NM_001351410,NM_001351411,NM_001351412,NM_001351413,NM_001351414,NM_001351415,NM_001351416,NM_001351417,NM_001351418,NM_001351419,NM_001351420,NM_001401,NM_057159	LPAR1	lysophosphatidic acid receptor 1	protein_coding	NP_001338326.1;NP_001338327.1;NP_001338328.1;NP_001338329.1;NP_001338330.1;NP_001338331.1;NP_001338332.1;NP_001338333.1;NP_001338334.1;NP_001338335.1;NP_001338336.1;NP_001338337.1;NP_001338338.1;NP_001338339.1;NP_001338340.1;NP_001338341.1;NP_001338342.1;NP_001338343.1;NP_001338344.1;NP_001338345.1;NP_001338346.1;NP_001338347.1;NP_001338348.1;NP_001338349.1;NP_001392.2;NP_476500.1	3166	602282	.	10	0.059255	0.134088
1903	NM_005226	S1PR3	sphingosine-1-phosphate receptor 3	protein_coding	NP_005217.2	3167	601965	.	60	0.324655	0.734666
1906	NM_001168319,NM_001955	EDN1	endothelin 1	protein_coding	NP_001161791.1;NP_001946.3	3176	131240	.	365	4.23467	9.58268
1907	NM_001302269,NM_001956,NR_126098	EDN2	endothelin 2	protein_coding	NP_001289198.1;NP_001947.1	3177	131241	.	0	0	0
1908	NM_001302455,NM_001302456,NM_207032,NM_207033,NM_207034	EDN3	endothelin 3	protein_coding	NP_001289384.1;NP_001289385.1;NP_996915.1;NP_996916.1;NP_996917.1	3178	131242	.	0	0	0
1909	NM_001166055,NM_001354797,NM_001957,NR_045958,NR_148963,NR_148964	EDNRA	endothelin receptor type A	protein_coding	NP_001159527.1;NP_001341726.1;NP_001948.1	3179	131243	.	0	0	0
1910	NM_000115,NM_001122659,NM_001201397,NM_003991	EDNRB	endothelin receptor type B	protein_coding	NP_000106.1;NP_001116131.1;NP_001188326.1;NP_003982.1	3180	131244	.	33	0.172654	0.390701
1911	NM_004426	PHC1	polyhomeotic homolog 1	protein_coding	NP_004417.2	3182	602978	.	764	3.34389	7.56691
1912	NM_001330488,NM_004427,NM_198040	PHC2	polyhomeotic homolog 2	protein_coding	NP_001317417.1;NP_004418.2;NP_932157.1	3183	602979	.	3774	34.6496	78.409
1915	NM_001402	EEF1A1	eukaryotic translation elongation factor 1 alpha 1	protein_coding	NP_001393.1	3189	130590	.	347247	2334.59	5282.96
1917	NM_001958	EEF1A2	eukaryotic translation elongation factor 1 alpha 2	protein_coding	NP_001949.1	3192	602959	.	7	0.087684	0.19842
1918	gene-EEF1A1P43	EEF1A1P43	eukaryotic translation elongation factor 1 alpha 1 pseudogene 43	pseudogene	.	3193	.	.	0	0	0
1932	gene-EEF1B2P1	EEF1B2P1	eukaryotic translation elongation factor 1 beta 2 pseudogene 1	pseudogene	.	3207	.	.	0	0	0
1933	NM_001037663,NM_001959,NM_021121	EEF1B2	eukaryotic translation elongation factor 1 beta 2	protein_coding	NP_001032752.1;NP_001950.1;NP_066944.1	3208	600655	.	13887	386.126	873.768
1934	gene-EEF1B2P2	EEF1B2P2	eukaryotic translation elongation factor 1 beta 2 pseudogene 2	pseudogene	.	3209	.	.	5	0.144984	0.328085
1936	NM_001130053,NM_001130055,NM_001130056,NM_001130057,NM_001195203,NM_001289950,NM_001317743,NM_001330646,NM_001960,NM_032378	EEF1D	eukaryotic translation elongation factor 1 delta	protein_coding	NP_001123525.3;NP_001123527.1;NP_001123528.1;NP_001123529.1;NP_001182132.1;NP_001276879.1;NP_001304672.1;NP_001317575.1;NP_001951.2;NP_115754.4	3211	130592	.	7407	115.725	261.876
1937	NM_001404	EEF1G	eukaryotic translation elongation factor 1 gamma	protein_coding	NP_001395.1	3213	130593	.	44547	727.398	1646.04
1938	NM_001961	EEF2	eukaryotic translation elongation factor 2	protein_coding	NP_001952.1	3214	130610	.	118536	886.26	2005.53
1939	NM_001201478,NM_006893	EIF2D	eukaryotic translation initiation factor 2D	protein_coding	NP_001188407.1;NP_008824.2	6583	613709	.	1920	22.5639	51.0601
1942	NM_004428,NM_182685	EFNA1	ephrin A1	protein_coding	NP_004419.2;NP_872626.1	3221	191164	.	959	14.5879	33.011
1943	NM_001405	EFNA2	ephrin A2	protein_coding	NP_001396.2	3222	602756	.	594	5.78418	13.0891
1944	NM_004952	EFNA3	ephrin A3	protein_coding	NP_004943.1	3223	601381	.	41	0.530216	1.19983
1945	NM_005227,NM_182689,NM_182690	EFNA4	ephrin A4	protein_coding	NP_005218.1;NP_872631.1;NP_872632.2	3224	601380	.	503	9.55904	21.6313
1946	NM_001962	EFNA5	ephrin A5	protein_coding	NP_001953.1	3225	601535	.	248	1.08673	2.45918
1947	NM_004429	EFNB1	ephrin B1	protein_coding	NP_004420.1	3226	300035	.	0	0	0
1948	NM_001372056,NM_001372057,NM_001372058,NM_004093	EFNB2	ephrin B2	protein_coding	NP_001358985.1;NP_001358986.1;NP_001358987.1;NP_004084.1	3227	600527	.	66	0.308944	0.699112
1949	NM_001406	EFNB3	ephrin B3	protein_coding	NP_001397.1	3228	602297	.	11	0.077054	0.174366
1950	NM_001178130,NM_001178131,NM_001357021,NM_001963	EGF	epidermal growth factor	protein_coding	NP_001171601.1;NP_001171602.1;NP_001343950.1;NP_001954.2	3229	131530	.	94	0.345984	0.78293
1951	NM_001407	CELSR3	cadherin EGF LAG seven-pass G-type receptor 3	protein_coding	NP_001398.2	3230	604264	.	342	0.675591	1.5288
1952	NM_001408	CELSR2	cadherin EGF LAG seven-pass G-type receptor 2	protein_coding	NP_001399.1	3231	604265	.	1438	3.08223	6.97481
1953	NM_001409	MEGF6	multiple EGF like domains 6	protein_coding	NP_001400.3	3232	604266	.	8	0.024876	0.056293
1954	NM_001271938,NM_001410	MEGF8	multiple EGF like domains 8	protein_coding	NP_001258867.1;NP_001401.2	3233	604267	.	2667	5.65263	12.7914
1955	NM_001080497	MEGF9	multiple EGF like domains 9	protein_coding	NP_001073966.2	3234	604268	.	2459	9.21318	20.8486
1956	NM_001346897,NM_001346898,NM_001346899,NM_001346900,NM_001346941,NM_005228,NM_201282,NM_201283,NM_201284	EGFR	epidermal growth factor receptor	protein_coding	NP_001333826.1;NP_001333827.1;NP_001333828.1;NP_001333829.1;NP_001333870.1;NP_005219.2;NP_958439.1;NP_958440.1;NP_958441.1	3236	131550	.	13390	32.1054	72.6516
1958	NM_001964	EGR1	early growth response 1	protein_coding	NP_001955.1	3238	128990	.	167	1.25035	2.82943
1959	NM_000399,NM_001136177,NM_001136178,NM_001136179,NM_001321037	EGR2	early growth response 2	protein_coding	NP_000390.2;NP_001129649.1;NP_001129650.1;NP_001129651.1;NP_001307966.1	3239	129010	.	0	0	0
1960	NM_001199880,NM_001199881,NM_004430	EGR3	early growth response 3	protein_coding	NP_001186809.1;NP_001186810.1;NP_004421.2	3240	602419	.	0	0	0
1961	NM_001965	EGR4	early growth response 4	protein_coding	NP_001956.4	3241	128992	.	0	0	0
1962	NM_001166415,NM_001966	EHHADH	enoyl-CoA hydratase and 3-hydroxyacyl CoA dehydrogenase	protein_coding	NP_001159887.1;NP_001957.2	3247	607037	.	683	4.2253	9.56148
1964	NM_001412	EIF1AX	eukaryotic translation initiation factor 1A X-linked	protein_coding	NP_001403.1	3250	300186	.	5353	28.6336	64.7954
1965	NM_004094	EIF2S1	eukaryotic translation initiation factor 2 subunit alpha	protein_coding	NP_004085.1	3265	603907	.	3783	21.4975	48.647
1967	NM_001414	EIF2B1	eukaryotic translation initiation factor 2B subunit alpha	protein_coding	NP_001405.1	3257	606686	.	2042	20.1134	45.5148
1968	NM_001415	EIF2S3	eukaryotic translation initiation factor 2 subunit gamma	protein_coding	NP_001406.1	3267	300161	.	6578	44.9243	101.66
1969	NM_001329090,NM_004431	EPHA2	EPH receptor A2	protein_coding	NP_001316019.1;NP_004422.2	3386	176946	.	5599	33.5441	75.9073
1973	NM_001204510,NM_001416	EIF4A1	eukaryotic translation initiation factor 4A1	protein_coding	NP_001191439.1;NP_001407.1	3282	602641	.	32727	439.72	995.048
1974	NM_001967	EIF4A2	eukaryotic translation initiation factor 4A2	protein_coding	NP_001958.2	3284	601102	.	11652	145.867	330.083
1975	NM_001300821,NM_001330654,NM_001417	EIF4B	eukaryotic translation initiation factor 4B	protein_coding	NP_001287750.1;NP_001317583.1;NP_001408.2	3285	603928	.	18912	115.745	261.921
1977	NM_001130678,NM_001130679,NM_001331017,NM_001968	EIF4E	eukaryotic translation initiation factor 4E	protein_coding	NP_001124150.1;NP_001124151.1;NP_001317946.1;NP_001959.1	3287	133440	.	2324	4.74402	10.7353
1978	NM_004095	EIF4EBP1	eukaryotic translation initiation factor 4E binding protein 1	protein_coding	NP_004086.1	3288	602223	.	3134	89.4563	202.432
1979	NM_004096	EIF4EBP2	eukaryotic translation initiation factor 4E binding protein 2	protein_coding	NP_004087.1	3289	602224	.	11401	35.9339	81.3153
1980	gene-EIF4EP1	EIF4EP1	eukaryotic translation initiation factor 4E pseudogene 1	pseudogene	.	3292	.	.	2	0.055648	0.125925
1981	NM_001194946,NM_001194947,NM_001291157,NM_004953,NM_182917,NM_198241,NM_198242,NM_198244	EIF4G1	eukaryotic translation initiation factor 4 gamma 1	protein_coding	NP_001181875.2;NP_001181876.1;NP_001278086.2;NP_004944.3;NP_886553.3;NP_937884.2;NP_937885.1;NP_937887.2	3296	600495	.	27545	120.052	271.668
1982	NM_001042559,NM_001172705,NM_001418	EIF4G2	eukaryotic translation initiation factor 4 gamma 2	protein_coding	NP_001036024.3;NP_001166176.1;NP_001409.3	3297	602325	.	41638	259.006	586.107
1983	NM_001969,NM_183004	EIF5	eukaryotic translation initiation factor 5	protein_coding	NP_001960.2;NP_892116.2	3299	601710	.	13205	54.5987	123.552
1984	NM_001143760,NM_001143761,NM_001143762,NM_001370420,NM_001370421,NM_001970	EIF5A	eukaryotic translation initiation factor 5A	protein_coding	NP_001137232.1;NP_001137233.1;NP_001137234.1;NP_001357349.1;NP_001357350.1;NP_001961.1	3300	600187	.	19126	356.408	806.52
1987	gene-EIF5AP3	EIF5AP3	eukaryotic translation initiation factor 5A pseudogene 3	pseudogene	.	3304	.	.	2	0.034897	0.078968
1990	NM_001971	CELA1	chymotrypsin like elastase 1	protein_coding	NP_001962.3	3308	130120	.	0	0	0
1991	NM_001972	ELANE	elastase, neutrophil expressed	protein_coding	NP_001963.1	3309	130130	.	0	0	0
1992	NM_030666,NR_073111,NR_073112	SERPINB1	serpin family B member 1	protein_coding	NP_109591.1	3311	130135	.	2533	23.8832	54.0456
1993	NM_001171195,NM_001171197,NM_001351455,NM_001351456,NM_001351457,NM_001351458,NM_001351459,NM_001351460,NM_001351461,NM_001351462,NM_001351463,NM_001351464,NM_001351465,NM_001351466,NM_001351467,NM_001351468,NM_001351469,NM_001351470,NM_001351471,NM_001351472,NM_001351473,NM_001351474,NM_001351475,NM_001351476,NM_001351477,NM_001351478,NM_004432	ELAVL2	ELAV like RNA binding protein 2	protein_coding	NP_001164666.1;NP_001164668.1;NP_001338384.1;NP_001338385.1;NP_001338386.1;NP_001338387.1;NP_001338388.1;NP_001338389.1;NP_001338390.1;NP_001338391.1;NP_001338392.1;NP_001338393.1;NP_001338394.1;NP_001338395.1;NP_001338396.1;NP_001338397.1;NP_001338398.1;NP_001338399.1;NP_001338400.1;NP_001338401.1;NP_001338402.1;NP_001338403.1;NP_001338404.1;NP_001338405.1;NP_001338406.1;NP_001338407.1;NP_004423…	3313	601673	.	0	0	0
1994	NM_001419	ELAVL1	ELAV like RNA binding protein 1	protein_coding	NP_001410.2	3312	603466	.	5545	21.6242	48.9336
1995	NM_001420,NM_032281	ELAVL3	ELAV like RNA binding protein 3	protein_coding	NP_001411.2;NP_115657.2	3314	603458	.	0	0	0
1996	NM_001144774,NM_001144775,NM_001144776,NM_001144777,NM_001294348,NM_001324208,NM_001324209,NM_001324212,NM_001324213,NM_001324214,NM_001324215,NM_001324216,NM_001324217,NM_021952,NR_136725	ELAVL4	ELAV like RNA binding protein 4	protein_coding	NP_001138246.1;NP_001138247.2;NP_001138248.1;NP_001138249.1;NP_001281277.1;NP_001311137.1;NP_001311138.1;NP_001311141.1;NP_001311142.1;NP_001311143.1;NP_001311144.1;NP_001311145.1;NP_001311146.1;NP_068771.2	3315	168360	.	7	0.040502	0.091652
1997	NM_001145353,NM_001370329,NM_001370330,NM_001370331,NM_001370332,NM_172373	ELF1	E74 like ETS transcription factor 1	protein_coding	NP_001138825.1;NP_001357258.1;NP_001357259.1;NP_001357260.1;NP_001357261.1;NP_758961.1	3316	189973	.	1865	11.2297	25.4119
1998	NM_001276457,NM_001276458,NM_001276459,NM_001331036,NM_001371324,NM_001371336,NM_001371337,NM_001371338,NM_001371339,NM_006874,NM_201999	ELF2	E74 like ETS transcription factor 2	protein_coding	NP_001263386.1;NP_001263387.1;NP_001263388.1;NP_001317965.1;NP_001358253.1;NP_001358265.1;NP_001358266.1;NP_001358267.1;NP_001358268.1;NP_006865.1;NP_973728.1	3317	.	.	801	5.02829	11.3786
1999	NM_001114309,NM_004433	ELF3	E74 like ETS transcription factor 3	protein_coding	NP_001107781.1;NP_004424.3	3318	602191	.	2089	15.8809	35.937
2000	NM_001127197,NM_001421	ELF4	E74 like ETS transcription factor 4	protein_coding	NP_001120669.1;NP_001412.1	3319	300775	.	781	4.29421	9.71741
2001	NM_001243080,NM_001243081,NM_001422,NM_198381	ELF5	E74 like ETS transcription factor 5	protein_coding	NP_001230009.1;NP_001230010.1;NP_001413.1;NP_938195.1	3320	605169	.	6	0.054221	0.122697
2002	NM_001114123,NM_001257168,NM_005229	ELK1	ETS transcription factor ELK1	protein_coding	NP_001107595.1;NP_001244097.1;NP_005220.2	3321	311040	.	870	7.21011	16.3158
2003	NR_046211	ELK2AP	ETS transcription factor ELK2A, pseudogene	transcribed_pseudogene	.	3323	.	.	0	0	0
2004	NM_001303511,NM_005230	ELK3	ETS transcription factor ELK3	protein_coding	NP_001290440.1;NP_005221.2	3325	600247	.	531	2.98158	6.74706
2005	NM_001973,NM_021795	ELK4	ETS transcription factor ELK4	protein_coding	NP_001964.2;NP_068567.1	3326	600246	.	1159	2.6946	6.09763
2006	NM_000501,NM_001081752,NM_001081753,NM_001081754,NM_001081755,NM_001278912,NM_001278913,NM_001278914,NM_001278915,NM_001278916,NM_001278917,NM_001278918,NM_001278939	ELN	elastin	protein_coding	NP_000492.2;NP_001075221.1;NP_001075222.1;NP_001075223.1;NP_001075224.1;NP_001265841.1;NP_001265842.1;NP_001265843.1;NP_001265844.1;NP_001265845.1;NP_001265846.1;NP_001265847.1;NP_001265868.1	3327	130160	.	0	0	0
2009	NM_001008707,NM_004434	EML1	EMAP like 1	protein_coding	NP_001008707.1;NP_004425.2	3330	602033	.	470	2.48807	5.63027
2010	NM_000117	EMD	emerin	protein_coding	NP_000108.1	3331	300384	.	885	16.3007	36.8871
2011	NM_001039469,NM_001163296,NM_001163297,NM_004954,NM_017490	MARK2	microtubule affinity regulating kinase 2	protein_coding	NP_001034558.2;NP_001156768.1;NP_001156769.1;NP_004945.4;NP_059672.2	3332	600526	.	1747	9.22671	20.8792
2012	NM_001423	EMP1	epithelial membrane protein 1	protein_coding	NP_001414.1	3333	602333	.	0	0	0
2013	NM_001424	EMP2	epithelial membrane protein 2	protein_coding	NP_001415.1	3334	602334	.	37	0.168557	0.38143
2014	NM_001313905,NM_001425	EMP3	epithelial membrane protein 3	protein_coding	NP_001300834.1;NP_001416.1	3335	602335	.	134	4.86613	11.0116
2015	NM_001256252,NM_001256253,NM_001256254,NM_001256255,NM_001974	ADGRE1	adhesion G protein-coupled receptor E1	protein_coding	NP_001243181.1;NP_001243182.1;NP_001243183.1;NP_001243184.1;NP_001965.3	3336	600493	.	0	0	0
2016	NM_004097	EMX1	empty spiracles homeobox 1	protein_coding	NP_004088.2	3340	600034	.	64	0.698719	1.58114
2017	NM_001184740,NM_005231,NM_138565	CTTN	cortactin	protein_coding	NP_001171669.1;NP_005222.2;NP_612632.1	3338	164765	.	9164	67.2331	152.143
2018	NM_001165924,NM_004098	EMX2	empty spiracles homeobox 2	protein_coding	NP_001159396.1;NP_004089.1	3341	600035	.	0	0	0
2019	NM_001426	EN1	engrailed homeobox 1	protein_coding	NP_001417.3	3342	131290	.	0	0	0
2020	NM_001427	EN2	engrailed homeobox 2	protein_coding	NP_001418.2	3343	131310	.	0	0	0
2021	NM_004435	ENDOG	endonuclease G	protein_coding	NP_004426.2	3346	600440	.	518	10.6798	24.1674
2022	NM_000118,NM_001114753,NM_001278138	ENG	endoglin	protein_coding	NP_000109.1;NP_001108225.1;NP_001265067.1	3349	131195	.	0	0	0
2023	NM_001201483,NM_001353346,NM_001428	ENO1	enolase 1	protein_coding	NP_001188412.1;NP_001340275.1;NP_001419.1	3350	172430	.	63569	816.71	1848.14
2025	gene-ENO1P1	ENO1P1	enolase 1 pseudogene 1	pseudogene	.	3352	.	.	27	0.361702	0.818499
2026	NM_001975	ENO2	enolase 2	protein_coding	NP_001966.1	3353	131360	.	297	3.04845	6.89837
2027	NM_001193503,NM_001976,NM_053013	ENO3	enolase 3	protein_coding	NP_001180432.1;NP_001967.3;NP_443739.3	3354	131370	.	451	7.23367	16.3692
2028	NM_001977	ENPEP	glutamyl aminopeptidase	protein_coding	NP_001968.3	3355	138297	.	306	1.05052	2.37724
2029	NM_004436,NM_207042,NM_207043,NM_207044,NM_207045,NM_207046,NM_207047,NM_207168	ENSA	endosulfine alpha	protein_coding	NP_004427.1;NP_996925.1;NP_996926.1;NP_996927.1;NP_996928.1;NP_996929.1;NP_996930.1;NP_997051.1	3360	603061	.	5207	56.855	128.658
2030	NM_001078175,NM_001078177,NM_001304462,NM_001304465,NM_001304466,NM_001372327	SLC29A1	solute carrier family 29 member 1 (Augustine blood group)	protein_coding	NP_001071643.1;NP_001071645.1;NP_001291391.1;NP_001291394.1;NP_001291395.1;NP_001359256.1	11003	602193	.	2441	26.0624	58.9769
2033	NM_001362843,NM_001429	EP300	E1A binding protein p300	protein_coding	NP_001349772.1;NP_001420.2	3373	602700	.	4376	11.7842	26.6665
2034	NM_001430	EPAS1	endothelial PAS domain protein 1	protein_coding	NP_001421.2	3374	603349	.	13056	59.7996	135.321
2035	NM_001166005,NM_001166006,NM_001166007,NM_004437,NM_203342,NM_203343	EPB41	erythrocyte membrane protein band 4.1	protein_coding	NP_001159477.1;NP_001159478.1;NP_001159479.1;NP_004428.1;NP_976217.1;NP_976218.1	3377	130500	.	3113	13.0653	29.5657
2036	NM_001258329,NM_001258330,NM_001258331,NM_012156,NM_177996	EPB41L1	erythrocyte membrane protein band 4.1 like 1	protein_coding	NP_001245258.1;NP_001245259.1;NP_001245260.1;NP_036288.2;NP_818932.1	3378	602879	.	125	0.492218	1.11385
2037	NM_001135554,NM_001135555,NM_001199388,NM_001252660,NM_001350299,NM_001350301,NM_001350302,NM_001350303,NM_001350304,NM_001350305,NM_001350306,NM_001350307,NM_001350308,NM_001350309,NM_001350310,NM_001350311,NM_001350312,NM_001350313,NM_001350314,NM_001350315,NM_001350320,NM_001431,NR_146620	EPB41L2	erythrocyte membrane protein band 4.1 like 2	protein_coding	NP_001129026.1;NP_001129027.1;NP_001186317.1;NP_001239589.1;NP_001337228.1;NP_001337230.1;NP_001337231.1;NP_001337232.1;NP_001337233.1;NP_001337234.1;NP_001337235.1;NP_001337236.1;NP_001337237.1;NP_001337238.1;NP_001337239.1;NP_001337240.1;NP_001337241.1;NP_001337242.1;NP_001337243.1;NP_001337244.1;NP_001337249.1;NP_001422.1	3379	603237	.	8490	46.2	104.546
2038	NM_000119,NM_001114134	EPB42	erythrocyte membrane protein band 4.2	protein_coding	NP_000110.2;NP_001107606.1	3381	177070	.	0	0	0
2039	NM_001114135,NM_001114136,NM_001114137,NM_001114138,NM_001114139,NM_001302816,NM_001302817,NM_001323378,NM_001323379,NM_001323380,NM_001323381,NM_001323382,NM_001323383,NM_001323384,NM_001323385,NM_001323387,NM_001323388,NM_001323389,NM_001323390,NM_001323391,NM_001323392,NM_001323393,NM_001323394,NM_001323395,NM_001323396,NM_001323397,NM_001323398,NM_001323399,NM_001323400,NM_001323401,NM_001978	DMTN	dematin actin binding protein	protein_coding	NP_001107607.1;NP_001107608.1;NP_001107609.1;NP_001107610.1;NP_001107611.1;NP_001289745.1;NP_001289746.1;NP_001310307.1;NP_001310308.1;NP_001310309.1;NP_001310310.1;NP_001310311.1;NP_001310312.1;NP_001310313.1;NP_001310314.1;NP_001310316.1;NP_001310317.1;NP_001310318.1;NP_001310319.1;NP_001310320.1;NP_001310321.1;NP_001310322.1;NP_001310323.1;NP_001310324.1;NP_001310325.1;NP_001310326.1;NP_001310…	3382	125305	.	177	1.57774	3.57029
2040	NM_001270526,NM_001270527,NM_004099,NM_198194,NR_073037	STOM	stomatin	protein_coding	NP_001257455.1;NP_001257456.1;NP_004090.4;NP_937837.1	3383	133090	.	6916	51.9283	117.509
2041	NM_005232	EPHA1	EPH receptor A1	protein_coding	NP_005223.4	3385	179610	.	110	0.778462	1.76159
2042	NM_005233,NM_182644	EPHA3	EPH receptor A3	protein_coding	NP_005224.2;NP_872585.1	3387	179611	.	0	0	0
2043	NM_001304536,NM_001304537,NM_001363748,NM_004438	EPHA4	EPH receptor A4	protein_coding	NP_001291465.1;NP_001291466.1;NP_001350677.1;NP_004429.1	3388	602188	.	0	0	0
2044	NM_001281765,NM_001281766,NM_001281767,NM_001318761,NM_004439,NM_182472	EPHA5	EPH receptor A5	protein_coding	NP_001268694.1;NP_001268695.1;NP_001268696.1;NP_001305690.1;NP_004430.4;NP_872272.2	3389	600004	.	1683	4.96437	11.2339
2045	NM_001288629,NM_001288630,NM_004440	EPHA7	EPH receptor A7	protein_coding	NP_001275558.1;NP_001275559.1;NP_004431.1	3390	602190	.	0	0	0
2046	NM_001006943,NM_020526	EPHA8	EPH receptor A8	protein_coding	NP_001006944.1;NP_065387.1	3391	176945	.	0	0	0
2047	NM_004441	EPHB1	EPH receptor B1	protein_coding	NP_004432.1	3392	600600	.	0	0	0
2048	NM_001309192,NM_001309193,NM_004442,NM_017449	EPHB2	EPH receptor B2	protein_coding	NP_001296121.1;NP_001296122.1;NP_004433.2;NP_059145.2	3393	600997	.	241	0.513093	1.16108
2049	NM_004443	EPHB3	EPH receptor B3	protein_coding	NP_004434.2	3394	601839	.	19	0.101705	0.23015
2050	NM_004444	EPHB4	EPH receptor B4	protein_coding	NP_004435.3	3395	600011	.	4974	26.9779	61.0485
2051	NM_001280794,NM_001280795,NM_004445,NR_104001	EPHB6	EPH receptor B6	protein_coding	NP_001267723.2;NP_001267724.2;NP_004436.4	3396	602757	.	0	0	0
2052	NM_000120,NM_001136018,NM_001291163	EPHX1	epoxide hydrolase 1	protein_coding	NP_000111.1;NP_001129490.1;NP_001278092.1	3401	132810	.	4184	55.0571	124.589
2053	NM_001256482,NM_001256483,NM_001256484,NM_001979	EPHX2	epoxide hydrolase 2	protein_coding	NP_001243411.1;NP_001243412.1;NP_001243413.1;NP_001970.2	3402	132811	.	1670	14.254	32.2555
2054	NM_001351049,NM_001351050,NM_001351051,NM_001351052,NM_001980,NM_194356	STX2	syntaxin 2	protein_coding	NP_001337978.2;NP_001337979.1;NP_001337980.1;NP_001337981.1;NP_001971.2;NP_919337.1	3403	132350	.	726	5.00357	11.3226
2055	NM_018941	CLN8	CLN8 transmembrane ER and ERGIC protein	protein_coding	NP_061764.2	2079	607837	.	665	2.21451	5.01124
2056	NM_000799	EPO	erythropoietin	protein_coding	NP_000790.2	3415	133170	.	71	0.994685	2.25088
2057	NM_000121,NR_033663	EPOR	erythropoietin receptor	protein_coding	NP_000112.1	3416	133171	.	430	3.93958	8.91492
2058	NM_004446	EPRS1	glutamyl-prolyl-tRNA synthetase 1	protein_coding	NP_004437.2	3418	138295	.	15446	75.0114	169.744
2059	NM_004447	EPS8	epidermal growth factor receptor pathway substrate 8	protein_coding	NP_004438.3	3420	600206	.	4207	25.4598	57.6131
2060	NM_001159969,NM_001981	EPS15	epidermal growth factor receptor pathway substrate 15	protein_coding	NP_001153441.1;NP_001972.1	3419	600051	.	1778	8.16163	18.469
2063	NM_005234	NR2F6	nuclear receptor subfamily 2 group F member 6	protein_coding	NP_005225.2	7977	132880	.	6326	82.7899	187.346
2064	NM_001005862,NM_001289936,NM_001289937,NM_001289938,NM_004448,NR_110535	ERBB2	erb-b2 receptor tyrosine kinase 2	protein_coding	NP_001005862.1;NP_001276865.1;NP_001276866.1;NP_001276867.1;NP_004439.2	3430	164870	.	4635	23.4327	53.026
2065	NM_001005915,NM_001982	ERBB3	erb-b2 receptor tyrosine kinase 3	protein_coding	NP_001005915.1;NP_001973.2	3431	190151	.	8084	34.1995	77.3904
2066	NM_001042599,NM_005235	ERBB4	erb-b2 receptor tyrosine kinase 4	protein_coding	NP_001036064.1;NP_005226.1	3432	600543	.	8	0.014417	0.032624
2067	NM_001166049,NM_001369408,NM_001369409,NM_001369410,NM_001369411,NM_001369412,NM_001369413,NM_001369414,NM_001369415,NM_001369416,NM_001369417,NM_001369418,NM_001369419,NM_001983,NM_202001	ERCC1	ERCC excision repair 1, endonuclease non-catalytic subunit	protein_coding	NP_001159521.1;NP_001356337.1;NP_001356338.1;NP_001356339.1;NP_001356340.1;NP_001356341.1;NP_001356342.1;NP_001356343.1;NP_001356344.1;NP_001356345.1;NP_001356346.1;NP_001356347.1;NP_001356348.1;NP_001974.1;NP_973730.1	3433	126380	.	1637	14.4757	32.7572
2068	NM_000400,NM_001130867	ERCC2	ERCC excision repair 2, TFIIH core complex helicase subunit	protein_coding	NP_000391.1;NP_001124339.1	3434	126340	.	1900	17.6054	39.8395
2069	NM_001432	EREG	epiregulin	protein_coding	NP_001423.1	3443	602061	.	14	0.070007	0.158419
2070	NM_001301012,NM_001301013,NM_001370458,NM_001370459,NM_004100,NM_172103,NM_172105	EYA4	EYA transcriptional coactivator and phosphatase 4	protein_coding	NP_001287941.1;NP_001287942.1;NP_001357387.1;NP_001357388.1;NP_004091.3;NP_742101.2;NP_742103.1	3522	603550	.	451	1.90321	4.30679
2071	NM_000122,NM_001303416,NM_001303418	ERCC3	ERCC excision repair 3, TFIIH core complex helicase subunit	protein_coding	NP_000113.1;NP_001290345.1;NP_001290347.1	3435	133510	.	1550	13.4038	30.3317
2072	NM_005236	ERCC4	ERCC excision repair 4, endonuclease catalytic subunit	protein_coding	NP_005227.1	3436	133520	.	406	1.41639	3.20517
2073	NM_000123	ERCC5	ERCC excision repair 5, endonuclease	protein_coding	NP_000114.2	3437	133530	.	751	4.3379	9.81627
2074	NM_000124,NM_001277058,NM_001277059,NM_001346440	ERCC6	ERCC excision repair 6, chromatin remodeling factor	protein_coding	NP_000115.1;NP_001263987.1;NP_001263988.1;NP_001333369.1	3438	609413	.	303	0.972324	2.20028
2077	NM_001301035,NM_001308402,NM_001312656,NM_006494	ERF	ETS2 repressor factor	protein_coding	NP_001287964.1;NP_001295331.1;NP_001299585.1;NP_006485.2	3444	611888	.	4775	42.2099	95.5173
2078	NM_001136154,NM_001136155,NM_001243428,NM_001243429,NM_001243432,NM_001291391,NM_001331025,NM_004449,NM_182918,NR_111949	ERG	ETS transcription factor ERG	protein_coding	NP_001129626.1;NP_001129627.1;NP_001230357.1;NP_001230358.1;NP_001230361.1;NP_001278320.1;NP_001317954.1;NP_004440.1;NP_891548.1	3446	165080	.	0	0	0
2079	NM_004450	ERH	ERH mRNA splicing and mitosis factor	protein_coding	NP_004441.1	3447	601191	.	3600	107.435	243.115
2081	NM_001433	ERN1	endoplasmic reticulum to nucleus signaling 1	protein_coding	NP_001424.3	3449	604033	.	717	2.14401	4.85171
2086	NM_001007253,NR_145414,NR_145415	ERV3-1	endogenous retrovirus group 3 member 1, envelope	protein_coding	NP_001007254.2	3454	131170	.	548	5.38317	12.1816
2091	NM_001436	FBL	fibrillarin	protein_coding	NP_001427.2	3599	134795	.	4441	93.1993	210.902
2098	NM_001984	ESD	esterase D	protein_coding	NP_001975.1	3465	133280	.	2500	52.6498	119.142
2099	NM_000125,NM_001122740,NM_001122741,NM_001122742,NM_001291230,NM_001291241,NM_001328100	ESR1	estrogen receptor 1	protein_coding	NP_000116.2;NP_001116212.1;NP_001116213.1;NP_001116214.1;NP_001278159.1;NP_001278170.1;NP_001315029.1	3467	133430	.	0	0	0
2100	NM_001040275,NM_001214902,NM_001271876,NM_001271877,NM_001291712,NM_001291723,NM_001437,NR_073496,NR_073497	ESR2	estrogen receptor 2	protein_coding	NP_001035365.1;NP_001201831.1;NP_001258805.1;NP_001258806.1;NP_001278641.1;NP_001278652.1;NP_001428.1	3468	601663	.	6	0.03286	0.074359
2101	NM_001282450,NM_001282451,NM_004451	ESRRA	estrogen related receptor alpha	protein_coding	NP_001269379.1;NP_001269380.1;NP_004442.3	3471	601998	.	1093	11.3329	25.6454
2103	NM_004452	ESRRB	estrogen related receptor beta	protein_coding	NP_004443.3	3473	602167	.	0	0	0
2104	NM_001134285,NM_001243505,NM_001243506,NM_001243507,NM_001243509,NM_001243510,NM_001243511,NM_001243512,NM_001243513,NM_001243514,NM_001243515,NM_001243518,NM_001243519,NM_001350122,NM_001350123,NM_001350124,NM_001350125,NM_001438,NM_206594,NM_206595	ESRRG	estrogen related receptor gamma	protein_coding	NP_001127757.1;NP_001230434.1;NP_001230435.1;NP_001230436.1;NP_001230438.1;NP_001230439.1;NP_001230440.1;NP_001230441.1;NP_001230442.1;NP_001230443.1;NP_001230444.1;NP_001230447.1;NP_001230448.1;NP_001337051.1;NP_001337052.1;NP_001337053.1;NP_001337054.1;NP_001429.2;NP_996317.1;NP_996318.1	3474	602969	.	35	0.142378	0.322189
2107	NM_001256302,NM_001282185,NM_001291974,NM_001291975,NM_001364160,NM_004730,NR_157090	ETF1	eukaryotic translation termination factor 1	protein_coding	NP_001243231.1;NP_001269114.1;NP_001278903.1;NP_001278904.1;NP_001351089.1;NP_004721.1	3477	600285	.	6546	41.816	94.6259
2108	NM_000126,NM_001127716	ETFA	electron transfer flavoprotein subunit alpha	protein_coding	NP_000117.1;NP_001121188.1	3481	608053	.	11492	148.501	336.044
2109	NM_001014763,NM_001985	ETFB	electron transfer flavoprotein subunit beta	protein_coding	NP_001014763.1;NP_001976.1	3482	130410	.	3863	103.965	235.263
2110	NM_001281737,NM_001281738,NM_004453	ETFDH	electron transfer flavoprotein dehydrogenase	protein_coding	NP_001268666.1;NP_001268667.1;NP_004444.2	3483	231675	.	593	5.0549	11.4388
2113	NM_001143820,NM_001162422,NM_001330451,NM_005238	ETS1	ETS proto-oncogene 1, transcription factor	protein_coding	NP_001137292.1;NP_001155894.1;NP_001317380.1;NP_005229.1	3488	164720	.	0	0	0
2114	NM_001256295,NM_005239	ETS2	ETS proto-oncogene 2, transcription factor	protein_coding	NP_001243224.1;NP_005230.1	3489	164740	.	2185	14.0589	31.8141
2115	NM_001163147,NM_001163148,NM_001163149,NM_001163150,NM_001163151,NM_001163152,NM_001370555,NM_001370556,NM_004956,NR_120445	ETV1	ETS variant transcription factor 1	protein_coding	NP_001156619.1;NP_001156620.1;NP_001156621.1;NP_001156622.1;NP_001156623.1;NP_001156624.1;NP_001357484.1;NP_001357485.1;NP_004947.2	3490	600541	.	506	1.85035	4.18719
2116	NM_001300974,NM_001304549,NM_014209	ETV2	ETS variant transcription factor 2	protein_coding	NP_001287903.1;NP_001291478.1;NP_055024.2	3491	609358	.	21	0.326693	0.739276
2117	NM_001145312,NM_005240	ETV3	ETS variant transcription factor 3	protein_coding	NP_001138784.1;NP_005231.1	3492	164873	.	1187	5.42119	12.2677
2118	NM_001079675,NM_001261437,NM_001261438,NM_001261439,NM_001369366,NM_001369367,NM_001369368,NM_001986	ETV4	ETS variant transcription factor 4	protein_coding	NP_001073143.1;NP_001248366.1;NP_001248367.1;NP_001248368.1;NP_001356295.1;NP_001356296.1;NP_001356297.1;NP_001977.1	3493	600711	.	4030	42.007	95.0581
2119	NM_004454	ETV5	ETS variant transcription factor 5	protein_coding	NP_004445.1	3494	601600	.	1422	8.2224	18.6066
2120	NM_001987	ETV6	ETS variant transcription factor 6	protein_coding	NP_001978.1	3495	600618	.	333	1.27696	2.88964
2121	NM_001306090,NM_001306092,NM_153717	EVC	EvC ciliary complex subunit 1	protein_coding	NP_001293019.1;NP_001293021.1;NP_714928.1	3497	604831	.	317	1.17338	2.65524
2122	NM_001105077,NM_001105078,NM_001163999,NM_001164000,NM_001205194,NM_001366466,NM_001366467,NM_001366468,NM_001366469,NM_001366470,NM_001366471,NM_001366472,NM_001366473,NM_001366474,NM_004991,NM_005241	MECOM	MDS1 and EVI1 complex locus	protein_coding	NP_001098547.3;NP_001098548.2;NP_001157471.1;NP_001157472.1;NP_001192123.1;NP_001353395.1;NP_001353396.1;NP_001353397.1;NP_001353398.1;NP_001353399.1;NP_001353400.1;NP_001353401.1;NP_001353402.1;NP_001353403.1;NP_004982.2;NP_005232.2	3498	165215	.	395	1.87714	4.2478
2123	NM_001003927,NM_014210	EVI2A	ecotropic viral integration site 2A	protein_coding	NP_001003927.1;NP_055025.2	3499	158380	.	0	0	0
2124	NM_006495	EVI2B	ecotropic viral integration site 2B	protein_coding	NP_006486.3	3500	158381	.	0	0	0
2125	NM_001320747,NM_001988	EVPL	envoplakin	protein_coding	NP_001307676.1;NP_001979.2	3503	601590	.	27	0.097497	0.220627
2128	NM_001304519,NM_001304520,NM_001989	EVX1	even-skipped homeobox 1	protein_coding	NP_001291448.1;NP_001291449.1;NP_001980.1	3506	142996	.	0	0	0
2130	NM_001163285,NM_001163286,NM_001163287,NM_005243,NM_013986	EWSR1	EWS RNA binding protein 1	protein_coding	NP_001156757.1;NP_001156758.1;NP_001156759.1;NP_005234.1;NP_053733.2	3508	133450	.	16304	164.773	372.866
2131	NM_000127	EXT1	exostosin glycosyltransferase 1	protein_coding	NP_000118.2	3512	608177	.	1622	11.3841	25.7612
2132	NM_000401,NM_001178083,NM_207122	EXT2	exostosin glycosyltransferase 2	protein_coding	NP_000392.3;NP_001171554.1;NP_997005.1	3513	608210	.	1028	4.99616	11.3059
2134	NM_004455	EXTL1	exostosin like glycosyltransferase 1	protein_coding	NP_004446.2	3515	601738	.	0	0	0
2135	NM_001033025,NM_001261440,NM_001261441,NM_001261442,NM_001439,NR_048570	EXTL2	exostosin like glycosyltransferase 2	protein_coding	NP_001028197.1;NP_001248369.1;NP_001248370.1;NP_001248371.1;NP_001430.1	3516	602411	.	1459	11.3084	25.5899
2137	NM_001440,NR_073468,NR_073469	EXTL3	exostosin like glycosyltransferase 3	protein_coding	NP_001431.1	3518	605744	.	1156	3.31775	7.50777
2138	NM_000503,NM_001288574,NM_001288575,NM_001370333,NM_001370334,NM_001370335,NM_001370336,NM_172058,NM_172059	EYA1	EYA transcriptional coactivator and phosphatase 1	protein_coding	NP_000494.2;NP_001275503.1;NP_001275504.1;NP_001357262.1;NP_001357263.1;NP_001357264.1;NP_001357265.1;NP_742055.1;NP_742056.2	3519	601653	.	0	0	0
2139	NM_005244,NM_172110	EYA2	EYA transcriptional coactivator and phosphatase 2	protein_coding	NP_005235.3;NP_742108.2	3520	601654	.	0	0	0
2140	NM_001282560,NM_001282561,NM_001282562,NM_001990,NR_104214	EYA3	EYA transcriptional coactivator and phosphatase 3	protein_coding	NP_001269489.1;NP_001269490.1;NP_001269491.1;NP_001981.2	3521	601655	.	1858	7.44682	16.8515
2145	NM_001321079,NM_001321081,NM_001321082,NM_001991	EZH1	enhancer of zeste 1 polycomb repressive complex 2 subunit	protein_coding	NP_001308008.1;NP_001308010.1;NP_001308011.1;NP_001982.2	3526	601674	.	731	3.7227	8.42413
2146	NM_001203247,NM_001203248,NM_001203249,NM_004456,NM_152998	EZH2	enhancer of zeste 2 polycomb repressive complex 2 subunit	protein_coding	NP_001190176.1;NP_001190177.1;NP_001190178.1;NP_004447.2;NP_694543.1	3527	601573	.	3141	28.2483	63.9233
2147	NM_000506,NM_001311257	F2	coagulation factor II, thrombin	protein_coding	NP_000497.1;NP_001298186.1	3535	176930	.	4198	49.7991	112.691
2149	NM_001311313,NM_001992	F2R	coagulation factor II thrombin receptor	protein_coding	NP_001298242.1;NP_001983.2	3537	187930	.	1347	8.53231	19.3079
2150	NM_005242	F2RL1	F2R like trypsin receptor 1	protein_coding	NP_005233.4	3538	600933	.	585	4.82274	10.9134
2151	NM_001256566,NM_004101	F2RL2	coagulation factor II thrombin receptor like 2	protein_coding	NP_001243495.1;NP_004092.1	3539	601919	.	125	0.863427	1.95386
2152	NM_001178096,NM_001993	F3	coagulation factor III, tissue factor	protein_coding	NP_001171567.1;NP_001984.1	3541	134390	.	593	6.09733	13.7977
2153	NM_000130	F5	coagulation factor V	protein_coding	NP_000121.2	3542	612309	.	4112	10.6313	24.0577
2155	NM_000131,NM_001267554,NM_019616,NR_051961	F7	coagulation factor VII	protein_coding	NP_000122.1;NP_001254483.1;NP_062562.1	3544	613878	.	891	7.00773	15.8579
2157	NM_000132,NM_019863	F8	coagulation factor VIII	protein_coding	NP_000123.1;NP_063916.1	3546	300841	.	26	0.066155	0.149702
2158	NM_000133,NM_001313913	F9	coagulation factor IX	protein_coding	NP_000124.1;NP_001300842.1	3551	300746	.	0	0	0
2159	NM_000504,NM_001312674,NM_001312675	F10	coagulation factor X	protein_coding	NP_000495.1;NP_001299603.1;NP_001299604.1	3528	613872	.	964	14.8139	33.5225
2160	NM_000128,NM_001354804	F11	coagulation factor XI	protein_coding	NP_000119.1;NP_001341733.1	3529	264900	.	305	2.38028	5.38635
2161	NM_000505	F12	coagulation factor XII	protein_coding	NP_000496.2	3530	610619	.	1450	16.6836	37.7536
2162	NM_000129	F13A1	coagulation factor XIII A chain	protein_coding	NP_000120.2	3531	134570	.	0	0	0
2165	NM_001994	F13B	coagulation factor XIII B chain	protein_coding	NP_001985.2	3534	134580	.	247	2.62935	5.94999
2166	NM_001441	FAAH	fatty acid amide hydrolase	protein_coding	NP_001432.2	3553	602935	.	245	2.82807	6.39967
2167	NM_001442	FABP4	fatty acid binding protein 4	protein_coding	NP_001433.1	3559	600434	.	0	0	0
2168	NM_001443	FABP1	fatty acid binding protein 1	protein_coding	NP_001434.1	3555	134650	.	3449	162.51	367.746
2169	NM_000134	FABP2	fatty acid binding protein 2	protein_coding	NP_000125.2	3556	134640	.	0	0	0
2170	NM_001320996,NM_004102	FABP3	fatty acid binding protein 3	protein_coding	NP_001307925.1;NP_004093.1	3557	134651	.	130	2.78659	6.30581
2171	NM_001444	FABP5	fatty acid binding protein 5	protein_coding	NP_001435.1	3560	605168	.	3458	120.752	273.25
2172	NM_001040442,NM_001130958,NM_001445	FABP6	fatty acid binding protein 6	protein_coding	NP_001035532.1;NP_001124430.1;NP_001436.1	3561	600422	.	0	0	0
2173	NM_001319039,NM_001319041,NM_001319042,NM_001446	FABP7	fatty acid binding protein 7	protein_coding	NP_001305968.1;NP_001305970.1;NP_001305971.1;NP_001437.1	3562	602965	.	0	0	0
2175	NM_000135,NM_001018112,NM_001286167,NM_001351830	FANCA	FA complementation group A	protein_coding	NP_000126.2;NP_001018122.1;NP_001273096.1;NP_001338759.1	3582	607139	.	3813	18.8401	42.6334
2176	NM_000136,NM_001243743,NM_001243744	FANCC	FA complementation group C	protein_coding	NP_000127.2;NP_001230672.1;NP_001230673.1	3584	613899	.	217	1.15628	2.61656
2177	NM_001018115,NM_001319984,NM_033084	FANCD2	FA complementation group D2	protein_coding	NP_001018125.1;NP_001306913.1;NP_149075.2	3585	613984	.	6390	28.8411	65.2647
2178	NM_021922	FANCE	FA complementation group E	protein_coding	NP_068741.1	3586	613976	.	251	2.296	5.19563
2180	NM_001286708,NM_001286710,NM_001286711,NM_001286712,NM_001995	ACSL1	acyl-CoA synthetase long chain family member 1	protein_coding	NP_001273637.1;NP_001273639.1;NP_001273640.1;NP_001273641.1;NP_001986.2	3569	152425	.	2146	13.6154	30.8105
2181	NM_001354158,NM_001354159,NM_004457,NM_203372	ACSL3	acyl-CoA synthetase long chain family member 3	protein_coding	NP_001341087.1;NP_001341088.1;NP_004448.2;NP_976251.1	3570	602371	.	9506	40.6754	92.0447
2182	NM_001318509,NM_001318510,NM_004458,NM_022977	ACSL4	acyl-CoA synthetase long chain family member 4	protein_coding	NP_001305438.1;NP_001305439.1;NP_004449.1;NP_075266.1	3571	300157	.	14139	67.4818	152.705
2184	NM_000137	FAH	fumarylacetoacetate hydrolase	protein_coding	NP_000128.1	3579	613871	.	820	9.41329	21.3014
2185	NM_004103,NM_173174,NM_173175,NM_173176	PTK2B	protein tyrosine kinase 2 beta	protein_coding	NP_004094.3;NP_775266.1;NP_775267.1;NP_775268.1	9612	601212	.	743	3.85109	8.71467
2186	NM_004459,NM_182641	BPTF	bromodomain PHD finger transcription factor	protein_coding	NP_004450.3;NP_872579.2	3581	601819	.	3609	7.71197	17.4515
2187	NM_001018113,NM_001324162,NM_152633,NR_136707	FANCB	FA complementation group B	protein_coding	NP_001018123.1;NP_001311091.1;NP_689846.1	3583	300515	.	192	1.57046	3.55382
2188	NM_022725	FANCF	FA complementation group F	protein_coding	NP_073562.1	3587	613897	.	601	4.31074	9.75481
2189	NM_004629	FANCG	FA complementation group G	protein_coding	NP_004620.1	3588	602956	.	1773	15.911	36.0051
2191	NM_001291807,NM_004460	FAP	fibroblast activation protein alpha	protein_coding	NP_001278736.1;NP_004451.2	3590	600403	.	0	0	0
2192	NM_001996,NM_006485,NM_006486,NM_006487	FBLN1	fibulin 1	protein_coding	NP_001987.3;NP_006476.3;NP_006477.3;NP_006478.3	3600	135820	.	7713	72.0122	162.957
2193	NM_004461	FARSA	phenylalanyl-tRNA synthetase subunit alpha	protein_coding	NP_004452.1	3592	602918	.	4644	60.5471	137.013
2194	NM_004104	FASN	fatty acid synthase	protein_coding	NP_004095.4	3594	600212	.	77347	215.77	488.267
2195	NM_005245	FAT1	FAT atypical cadherin 1	protein_coding	NP_005236.2	3595	600976	.	2647	4.22939	9.57074
2196	NM_001447	FAT2	FAT atypical cadherin 2	protein_coding	NP_001438.1	3596	604269	.	3	0.003458	0.007825
2197	NM_001997	FAU	FAU ubiquitin like and ribosomal protein S30 fusion	protein_coding	NP_001988.1	3597	134690	.	4849	226.26	512.005
2199	NM_001004019,NM_001165035,NM_001998	FBLN2	fibulin 2	protein_coding	NP_001004019.1;NP_001158507.1;NP_001989.2	3601	135821	.	4	0.020698	0.046838
2200	NM_000138	FBN1	fibrillin 1	protein_coding	NP_000129.3	3603	134797	.	2044	4.12523	9.33503
2201	NM_001999	FBN2	fibrillin 2	protein_coding	NP_001990.2	3604	612570	.	0	0	0
2202	NM_001039348,NM_001039349	EFEMP1	EGF containing fibulin extracellular matrix protein 1	protein_coding	NP_001034437.1;NP_001034438.1	3218	601548	.	692	6.10375	13.8122
2203	NM_000507,NM_001127628	FBP1	fructose-bisphosphatase 1	protein_coding	NP_000498.2;NP_001121100.1	3606	611570	.	82	1.29111	2.92166
2204	NM_002000,NM_133269,NM_133271,NM_133272,NM_133273,NM_133274,NM_133277,NM_133278	FCAR	Fc fragment of IgA receptor	protein_coding	NP_001991.1;NP_579803.1;NP_579805.1;NP_579806.1;NP_579807.1;NP_579808.1;NP_579811.1;NP_579812.1	3608	147045	.	0	0	0
2205	NM_002001	FCER1A	Fc fragment of IgE receptor Ia	protein_coding	NP_001992.1	3609	147140	.	0	0	0
2206	NM_000139,NM_001256916	MS4A2	membrane spanning 4-domains A2	protein_coding	NP_000130.1;NP_001243845.1	7316	147138	.	0	0	0
2207	NM_004106	FCER1G	Fc fragment of IgE receptor Ig	protein_coding	NP_004097.1	3611	147139	.	25	0.981871	2.22189
2208	NM_001207019,NM_001220500,NM_002002	FCER2	Fc fragment of IgE receptor II	protein_coding	NP_001193948.2;NP_001207429.1;NP_001993.2	3612	151445	.	0	0	0
2209	NM_000566	FCGR1A	Fc fragment of IgG receptor Ia	protein_coding	NP_000557.1	3613	146760	.	0	0	0
2210	NM_001004340,NM_001017986,NM_001244910,NR_045213	FCGR1B	Fc fragment of IgG receptor Ib	protein_coding	NP_001004340.2;NP_001017986.2;NP_001231839.1	3614	601502	.	0	0	0
2212	NM_001136219,NM_021642	FCGR2A	Fc fragment of IgG receptor IIa	protein_coding	NP_001129691.1;NP_067674.2	3616	146790	.	20	0.19697	0.445726
2213	NM_001002273,NM_001002274,NM_001002275,NM_001190828,NM_004001	FCGR2B	Fc fragment of IgG receptor IIb	protein_coding	NP_001002273.1;NP_001002274.1;NP_001002275.1;NP_001177757.1;NP_003992.3	3618	604590	.	11	0.114455	0.259002
2214	NM_000569,NM_001127592,NM_001127593,NM_001127595,NM_001127596,NM_001329120,NM_001329122	FCGR3A	Fc fragment of IgG receptor IIIa	protein_coding	NP_000560.6;NP_001121064.2;NP_001121065.1;NP_001121067.1;NP_001121068.1;NP_001316049.1;NP_001316051.1	3619	146740	.	0	0	0
2215	NM_000570,NM_001244753,NM_001271035,NM_001271036,NM_001271037	FCGR3B	Fc fragment of IgG receptor IIIb	protein_coding	NP_000561.3;NP_001231682.2;NP_001257964.2;NP_001257965.1;NP_001257966.1	3620	610665	.	0	0	0
2216	gene-FDX1P2	FDX1P2	ferredoxin 1 pseudogene 2	pseudogene	.	3641	.	.	0	0	0
2217	NM_001136019,NM_004107	FCGRT	Fc fragment of IgG receptor and transporter	protein_coding	NP_001129491.1;NP_004098.1	3621	601437	.	1159	17.7653	40.2012
2218	NM_001079802,NM_001198963,NM_001351496,NM_001351497,NM_001351498,NM_001351499,NM_001351500,NM_001351501,NM_001351502,NM_006731,NR_147213,NR_147214	FKTN	fukutin	protein_coding	NP_001073270.1;NP_001185892.1;NP_001338425.1;NP_001338426.1;NP_001338427.1;NP_001338428.1;NP_001338429.1;NP_001338430.1;NP_001338431.1;NP_006722.2	3622	607440	.	1450	4.59559	10.3994
2219	NM_002003	FCN1	ficolin 1	protein_coding	NP_001994.2	3623	601252	.	0	0	0
2220	NM_004108,NM_015837	FCN2	ficolin 2	protein_coding	NP_004099.2;NP_056652.1	3624	601624	.	0	0	0
2222	NM_001287742,NM_001287743,NM_001287744,NM_001287745,NM_001287747,NM_001287748,NM_001287749,NM_001287750,NM_001287751,NM_001287756,NM_004462	FDFT1	farnesyl-diphosphate farnesyltransferase 1	protein_coding	NP_001274671.1;NP_001274672.1;NP_001274673.1;NP_001274674.1;NP_001274676.1;NP_001274677.1;NP_001274678.1;NP_001274679.1;NP_001274680.1;NP_001274685.1;NP_004453.3	3629	184420	.	10983	126.499	286.256
2224	NM_001135821,NM_001135822,NM_001242824,NM_001242825,NM_002004	FDPS	farnesyl diphosphate synthase	protein_coding	NP_001129293.1;NP_001129294.1;NP_001229753.1;NP_001229754.1;NP_001995.1	3631	134629	.	16797	318.664	721.108
2227	gene-FDPSP3	FDPSP3	farnesyl diphosphate synthase pseudogene 3	pseudogene	.	3634	.	.	0	0	0
2228	gene-FDPSP4	FDPSP4	farnesyl diphosphate synthase pseudogene 4	pseudogene	.	3635	.	.	0	0	0
2229	gene-FDPSP5	FDPSP5	farnesyl diphosphate synthase pseudogene 5	pseudogene	.	3636	.	.	0	0	0
2230	NM_004109	FDX1	ferredoxin 1	protein_coding	NP_004100.1	3638	103260	.	667	5.00513	11.3262
2231	gene-FDX1P1	FDX1P1	ferredoxin 1 pseudogene 1	pseudogene	.	3640	.	.	2	0.015982	0.036165
2232	NM_001258012,NM_001258013,NM_001258014,NM_001258015,NM_001258016,NM_004110,NM_024417,NR_047576	FDXR	ferredoxin reductase	protein_coding	NP_001244941.2;NP_001244942.2;NP_001244943.2;NP_001244944.1;NP_001244945.2;NP_004101.3;NP_077728.3	3642	103270	.	279	3.53554	8.0006
2235	NM_000140,NM_001012515,NM_001371094,NM_001371095	FECH	ferrochelatase	protein_coding	NP_000131.2;NP_001012533.1;NP_001358023.1;NP_001358024.1	3647	612386	.	1178	3.62129	8.19466
2236	gene-FECHP1	FECHP1	ferrochelatase pseudogene 1	pseudogene	.	3648	.	.	0	0	0
2237	NM_004111	FEN1	flap structure-specific endonuclease 1	protein_coding	NP_004102.1	3650	600393	.	8972	105.081	237.788
2239	NM_001448	GPC4	glypican 4	protein_coding	NP_001439.2	4452	300168	.	86	0.40533	0.917225
2241	NM_001308028,NM_001308031,NM_001308038,NM_005246,NR_146155	FER	FER tyrosine kinase	protein_coding	NP_001294957.1;NP_001294960.1;NP_001294967.1;NP_005237.2	3655	176942	.	487	0.954564	2.16009
2242	NM_001143783,NM_001143784,NM_001143785,NM_002005	FES	FES proto-oncogene, tyrosine kinase	protein_coding	NP_001137255.1;NP_001137256.1;NP_001137257.1;NP_001996.1	3657	190030	.	579	5.14032	11.6321
2243	NM_000508,NM_021871	FGA	fibrinogen alpha chain	protein_coding	NP_000499.1;NP_068657.1	3661	134820	.	27342	263.119	595.414
2244	NM_001184741,NM_005141	FGB	fibrinogen beta chain	protein_coding	NP_001171670.1;NP_005132.2	3662	134830	.	52720	343.3	776.857
2245	NM_004463	FGD1	FYVE, RhoGEF and PH domain containing 1	protein_coding	NP_004454.2	3663	300546	.	130	0.706194	1.59805
2246	NM_000800,NM_001144892,NM_001144934,NM_001144935,NM_001257205,NM_001257206,NM_001257207,NM_001257208,NM_001257209,NM_001257210,NM_001257211,NM_001257212,NM_001354951,NM_001354952,NM_001354953,NM_001354954,NM_001354955,NM_001354956,NM_001354957,NM_001354958,NM_001354959,NM_001354961,NM_001354962,NM_001354963,NM_001354964,NM_033136,NM_033137	FGF1	fibroblast growth factor 1	protein_coding	NP_000791.1;NP_001138364.1;NP_001138406.1;NP_001138407.1;NP_001244134.1;NP_001244135.1;NP_001244136.1;NP_001244137.1;NP_001244138.1;NP_001244139.1;NP_001244140.1;NP_001244141.1;NP_001341880.1;NP_001341881.1;NP_001341882.1;NP_001341883.1;NP_001341884.1;NP_001341885.1;NP_001341886.1;NP_001341887.1;NP_001341888.1;NP_001341890.1;NP_001341891.1;NP_001341892.1;NP_001341893.1;NP_149127.1;NP_149128.1	3665	131220	.	7	0.03417	0.077324
2247	NM_001361665,NM_002006	FGF2	fibroblast growth factor 2	protein_coding	NP_001348594.1;NP_001997.5	3676	134920	.	238	0.843967	1.90982
2248	NM_005247	FGF3	fibroblast growth factor 3	protein_coding	NP_005238.1	3681	164950	.	0	0	0
2249	NM_002007	FGF4	fibroblast growth factor 4	protein_coding	NP_001998.1	3682	164980	.	0	0	0
2250	NM_001291812,NM_004464,NM_033143	FGF5	fibroblast growth factor 5	protein_coding	NP_001278741.1;NP_004455.2;NP_149134.1	3683	165190	.	0	0	0
2251	NM_020996	FGF6	fibroblast growth factor 6	protein_coding	NP_066276.2	3684	134921	.	0	0	0
2252	NM_002009	FGF7	fibroblast growth factor 7	protein_coding	NP_002000.1	3685	148180	.	0	0	0
2253	NM_001206389,NM_006119,NM_033163,NM_033164,NM_033165	FGF8	fibroblast growth factor 8	protein_coding	NP_001193318.1;NP_006110.1;NP_149353.1;NP_149354.1;NP_149355.1	3686	600483	.	4	0.081119	0.183566
2254	NM_002010	FGF9	fibroblast growth factor 9	protein_coding	NP_002001.1	3687	600921	.	0	0	0
2255	NM_004465	FGF10	fibroblast growth factor 10	protein_coding	NP_004456.1	3666	602115	.	0	0	0
2256	NM_001303460,NM_004112,NR_130156	FGF11	fibroblast growth factor 11	protein_coding	NP_001290389.1;NP_004103.1	3667	601514	.	45	0.409913	0.927597
2257	NM_004113,NM_021032	FGF12	fibroblast growth factor 12	protein_coding	NP_004104.3;NP_066360.1	3668	601513	.	111	0.421097	0.952905
2258	NM_001139498,NM_001139500,NM_001139501,NM_001139502,NM_004114,NM_033642	FGF13	fibroblast growth factor 13	protein_coding	NP_001132970.1;NP_001132972.1;NP_001132973.1;NP_001132974.1;NP_004105.1;NP_378668.1	3670	300070	.	0	0	0
2259	NM_001321931,NM_001321932,NM_001321933,NM_001321934,NM_001321935,NM_001321936,NM_001321937,NM_001321938,NM_001321939,NM_001321940,NM_001321941,NM_001321942,NM_001321943,NM_001321944,NM_001321945,NM_001321946,NM_001321947,NM_001321948,NM_001321949,NM_004115,NM_175929	FGF14	fibroblast growth factor 14	protein_coding	NP_001308860.1;NP_001308861.1;NP_001308862.1;NP_001308863.1;NP_001308864.1;NP_001308865.1;NP_001308866.1;NP_001308867.1;NP_001308868.1;NP_001308869.1;NP_001308870.1;NP_001308871.1;NP_001308872.1;NP_001308873.1;NP_001308874.1;NP_001308875.1;NP_001308876.1;NP_001308877.1;NP_001308878.1;NP_004106.1;NP_787125.1	3671	601515	.	0	0	0
2260	NM_001174063,NM_001174064,NM_001174065,NM_001174066,NM_001174067,NM_001354367,NM_001354368,NM_001354369,NM_001354370,NM_015850,NM_023105,NM_023106,NM_023110	FGFR1	fibroblast growth factor receptor 1	protein_coding	NP_001167534.1;NP_001167535.1;NP_001167536.1;NP_001167537.1;NP_001167538.1;NP_001341296.1;NP_001341297.1;NP_001341298.1;NP_001341299.1;NP_056934.2;NP_075593.1;NP_075594.1;NP_075598.2	3688	136350	.	1704	7.27983	16.4736
2261	NM_000142,NM_001163213,NM_001354809,NM_001354810,NM_022965,NR_148971	FGFR3	fibroblast growth factor receptor 3	protein_coding	NP_000133.1;NP_001156685.1;NP_001341738.1;NP_001341739.1;NP_075254.1	3690	134934	.	10517	56.8545	128.657
2262	NM_004466	GPC5	glypican 5	protein_coding	NP_004457.1	4453	602446	.	35	0.27588	0.624291
2263	NM_000141,NM_001144913,NM_001144914,NM_001144915,NM_001144916,NM_001144917,NM_001144918,NM_001144919,NM_001320654,NM_001320658,NM_022970,NM_023029,NR_073009	FGFR2	fibroblast growth factor receptor 2	protein_coding	NP_000132.3;NP_001138385.1;NP_001138386.1;NP_001138387.1;NP_001138388.1;NP_001138389.1;NP_001138390.1;NP_001138391.1;NP_001307583.1;NP_001307587.1;NP_075259.4;NP_075418.1	3689	176943	.	0	0	0
2264	NM_001291980,NM_001354984,NM_002011,NM_022963,NM_213647	FGFR4	fibroblast growth factor receptor 4	protein_coding	NP_001278909.1;NP_001341913.1;NP_002002.3;NP_075252.2;NP_998812.1	3691	134935	.	19780	158.934	359.653
2266	NM_000509,NM_021870	FGG	fibrinogen gamma chain	protein_coding	NP_000500.2;NP_068656.2	3694	134850	.	20329	252.782	572.023
2267	NM_004467,NM_147203,NM_201552,NM_201553	FGL1	fibrinogen like 1	protein_coding	NP_004458.3;NP_671736.2;NP_963846.1;NP_963847.1	3695	605776	.	1424	25.5871	57.9013
2268	NM_001042729,NM_001042747,NM_005248	FGR	FGR proto-oncogene, Src family tyrosine kinase	protein_coding	NP_001036194.1;NP_001036212.1;NP_005239.1	3697	164940	.	0	0	0
2271	NM_000143	FH	fumarate hydratase	protein_coding	NP_000134.2	3700	136850	.	3625	45.841	103.734
2272	NM_001166243,NM_001320899,NM_001320900,NM_001320901,NM_001354589,NM_001354590,NM_002012,NR_135491,NR_148921,NR_148922	FHIT	fragile histidine triad diadenosine triphosphatase	protein_coding	NP_001159715.1;NP_001307828.1;NP_001307829.1;NP_001307830.1;NP_001341518.1;NP_001341519.1;NP_002003.1	3701	601153	.	35	0.204724	0.463273
2273	NM_001159699,NM_001159700,NM_001159701,NM_001159702,NM_001159703,NM_001159704,NM_001167819,NM_001330659,NM_001369326,NM_001369327,NM_001369328,NM_001369329,NM_001369330,NM_001369331,NM_001449,NR_027621	FHL1	four and a half LIM domains 1	protein_coding	NP_001153171.1;NP_001153172.1;NP_001153173.1;NP_001153174.1;NP_001153175.1;NP_001153176.1;NP_001161291.1;NP_001317588.1;NP_001356255.1;NP_001356256.1;NP_001356257.1;NP_001356258.1;NP_001356259.1;NP_001356260.1;NP_001440.2	3702	300163	.	4	0.032703	0.074004
2274	NM_001039492,NM_001318894,NM_001318895,NM_001318896,NM_001318897,NM_001318898,NM_001318899,NM_001450,NM_201555,NM_201557	FHL2	four and a half LIM domains 2	protein_coding	NP_001034581.1;NP_001305823.1;NP_001305824.1;NP_001305825.1;NP_001305826.1;NP_001305827.1;NP_001305828.1;NP_001441.4;NP_963849.1;NP_963851.2	3703	602633	.	77	0.386203	0.873943
2275	NM_001243878,NM_004468	FHL3	four and a half LIM domains 3	protein_coding	NP_001230807.1;NP_004459.2	3704	602790	.	174	2.56346	5.80087
2277	NM_004469	VEGFD	vascular endothelial growth factor D	protein_coding	NP_004460.1	3708	300091	.	5	0.054149	0.122534
2280	NM_000801,NM_001199786,NM_054014	FKBP1A	FKBP prolyl isomerase 1A	protein_coding	NP_000792.1;NP_001186715.1;NP_463460.1	3711	186945	.	6635	106.338	240.634
2281	NM_001322963,NM_001322964,NM_004116,NM_054033,NR_136536,NR_136538,NR_136539	FKBP1B	FKBP prolyl isomerase 1B	protein_coding	NP_001309892.1;NP_001309893.1;NP_004107.1;NP_473374.1	3712	600620	.	140	3.32511	7.52442
2282	NR_024162	FKBP1AP1	FKBP prolyl isomerase 1A pseudogene 1	transcribed_pseudogene	.	3714	.	.	0	0	0
2283	gene-FKBP1AP2	FKBP1AP2	FKBP prolyl isomerase 1A pseudogene 2	pseudogene	.	3715	.	.	0	0	0
2284	gene-FKBP1AP3	FKBP1AP3	FKBP prolyl isomerase 1A pseudogene 3	pseudogene	.	3716	.	.	0	0	0
2285	gene-FKBP1AP4	FKBP1AP4	FKBP prolyl isomerase 1A pseudogene 4	pseudogene	.	3717	.	.	1	0.014425	0.032643
2286	NM_001135208,NM_001370360,NM_001370362,NM_001370363,NM_001370365,NM_001370367,NM_004470,NM_057092	FKBP2	FKBP prolyl isomerase 2	protein_coding	NP_001128680.1;NP_001357289.1;NP_001357291.1;NP_001357292.1;NP_001357294.1;NP_001357296.1;NP_004461.2;NP_476433.1	3718	186946	.	1323	53.4062	120.854
2287	NM_002013	FKBP3	FKBP prolyl isomerase 3	protein_coding	NP_002004.1	3719	186947	.	1645	29.9004	67.6619
2288	NM_002014	FKBP4	FKBP prolyl isomerase 4	protein_coding	NP_002005.1	3720	600611	.	6015	38.2266	86.5034
2289	NM_001145775,NM_001145776,NM_001145777,NM_004117	FKBP5	FKBP prolyl isomerase 5	protein_coding	NP_001139247.1;NP_001139248.1;NP_001139249.1;NP_004108.1	3721	602623	.	1000	6.14139	13.8974
2290	NM_005249	FOXG1	forkhead box G1	protein_coding	NP_005240.3	3811	164874	.	149	1.00201	2.26747
2294	NM_001451	FOXF1	forkhead box F1	protein_coding	NP_001442.2	3809	601089	.	0	0	0
2295	NM_001452	FOXF2	forkhead box F2	protein_coding	NP_001443.1	3810	603250	.	4	0.038248	0.086551
2296	NM_001453	FOXC1	forkhead box C1	protein_coding	NP_001444.2	3800	601090	.	35	0.201849	0.456767
2297	NM_004472	FOXD1	forkhead box D1	protein_coding	NP_004463.1	3802	601091	.	12	0.106178	0.240272
2298	NM_207305	FOXD4	forkhead box D4	protein_coding	NP_997188.2	3805	601092	.	47	0.502405	1.1369
2299	NM_012188,NM_144769	FOXI1	forkhead box I1	protein_coding	NP_036320.2;NP_658982.1	3815	601093	.	0	0	0
2300	NM_005250	FOXL1	forkhead box L1	protein_coding	NP_005241.1	3817	603252	.	0	0	0
2301	NM_012186	FOXE3	forkhead box E3	protein_coding	NP_036318.1	3808	601094	.	140	1.85913	4.20704
2302	NM_001454	FOXJ1	forkhead box J1	protein_coding	NP_001445.2	3816	602291	.	207	1.88686	4.26979
2303	NM_005251	FOXC2	forkhead box C2	protein_coding	NP_005242.1	3801	602402	.	0	0	0
2304	NM_004473	FOXE1	forkhead box E1	protein_coding	NP_004464.2	3806	602617	.	43	0.284458	0.643702
2305	NM_001243088,NM_001243089,NM_021953,NM_202002,NM_202003	FOXM1	forkhead box M1	protein_coding	NP_001230017.1;NP_001230018.1;NP_068772.2;NP_973731.1;NP_973732.1	3818	602341	.	7771	51.9897	117.648
2306	NM_004474	FOXD2	forkhead box D2	protein_coding	NP_004465.3	3803	602211	.	175	1.55947	3.52893
2307	NM_004118	FOXS1	forkhead box S1	protein_coding	NP_004109.1	3735	602939	.	0	0	0
2308	NM_002015	FOXO1	forkhead box O1	protein_coding	NP_002006.2	3819	136533	.	812	3.3138	7.49883
2309	NM_001455,NM_201559	FOXO3	forkhead box O3	protein_coding	NP_001446.1;NP_963853.1	3821	602681	.	1526	4.92861	11.153
2310	NM_001368134,NM_001368135	FOXO3B	forkhead box O3B	protein_coding	NP_001355063.1;NP_001355064.1	3822	.	.	207	0.819137	1.85363
2311	gene-FOXO1B	FOXO1B	forkhead box O1B (pseudogene)	pseudogene	.	3820	.	.	0	0	0
2312	NM_002016	FLG	filaggrin	protein_coding	NP_002007.1	3748	135940	.	0	0	0
2313	NM_001167681,NM_001271010,NM_001271012,NM_002017	FLI1	Fli-1 proto-oncogene, ETS transcription factor	protein_coding	NP_001161153.1;NP_001257939.1;NP_001257941.1;NP_002008.2	3749	193067	.	0	0	0
2314	NM_001256264,NM_001256265,NM_002018	FLII	FLII actin remodeling protein	protein_coding	NP_001243193.1;NP_001243194.1;NP_002009.1	3750	600362	.	4413	24.9212	56.3945
2315	NM_005511	MLANA	melan-A	protein_coding	NP_005502.1	7124	605513	.	0	0	0
2316	NM_001110556,NM_001456	FLNA	filamin A	protein_coding	NP_001104026.1;NP_001447.2	3754	300017	.	28012	77.8278	176.117
2317	NM_001164317,NM_001164318,NM_001164319,NM_001457	FLNB	filamin B	protein_coding	NP_001157789.1;NP_001157790.1;NP_001157791.1;NP_001448.2	3755	603381	.	10032	25.1168	56.837
2318	NM_001127487,NM_001458	FLNC	filamin C	protein_coding	NP_001120959.1;NP_001449.3	3756	102565	.	793	2.05006	4.6391
2319	NM_001330170,NM_004475	FLOT2	flotillin 2	protein_coding	NP_001317099.1;NP_004466.2	3758	131560	.	7449	65.9117	149.152
2321	NM_001159920,NM_001160030,NM_001160031,NM_002019	FLT1	fms related tyrosine kinase 1	protein_coding	NP_001153392.1;NP_001153502.1;NP_001153503.1;NP_002010.2	3763	165070	.	0	0	0
2322	NM_004119,NR_130706	FLT3	fms related tyrosine kinase 3	protein_coding	NP_004110.2	3765	136351	.	0	0	0
2323	NM_001204502,NM_001204503,NM_001278637,NM_001278638,NM_001459	FLT3LG	fms related tyrosine kinase 3 ligand	protein_coding	NP_001191431.1;NP_001191432.1;NP_001265566.1;NP_001265567.1;NP_001450.2	3766	600007	.	18	0.371158	0.839898
2324	NM_001354989,NM_002020,NM_182925	FLT4	fms related tyrosine kinase 4	protein_coding	NP_001341918.1;NP_002011.2;NP_891555.2	3767	136352	.	0	0	0
2326	NM_001282692,NM_001282693,NM_001282694,NM_002021	FMO1	flavin containing dimethylaniline monoxygenase 1	protein_coding	NP_001269621.1;NP_001269622.1;NP_001269623.1;NP_002012.1	3769	136130	.	118	1.27041	2.87482
2327	NM_001301347,NM_001365900,NM_001460,NR_160266	FMO2	flavin containing dimethylaniline monoxygenase 2	protein_coding	NP_001288276.1;NP_001352829.1;NP_001451.2	3770	603955	.	0	0	0
2328	NM_001002294,NM_001319173,NM_001319174,NM_006894	FMO3	flavin containing dimethylaniline monoxygenase 3	protein_coding	NP_001002294.1;NP_001306102.1;NP_001306103.1;NP_008825.4	3771	136132	.	0	0	0
2329	NM_002022	FMO4	flavin containing dimethylaniline monoxygenase 4	protein_coding	NP_002013.1	3772	136131	.	94	0.960899	2.17443
2330	NM_001144829,NM_001144830,NM_001461	FMO5	flavin containing dimethylaniline monoxygenase 5	protein_coding	NP_001138301.1;NP_001138302.1;NP_001452.2	3773	603957	.	503	5.21408	11.799
2331	NM_002023,NR_103757	FMOD	fibromodulin	protein_coding	NP_002014.2	3774	600245	.	479	3.83888	8.68704
2332	NM_001185075,NM_001185076,NM_001185081,NM_001185082,NM_002024,NR_033699,NR_033700	FMR1	FMRP translational regulator 1	protein_coding	NP_001172004.1;NP_001172005.1;NP_001172010.1;NP_001172011.1;NP_002015.1	3775	309550	.	1798	9.73104	22.0205
2334	NM_001169122,NM_001169123,NM_001169124,NM_001169125,NM_001170628,NM_002025	AFF2	AF4/FMR2 family member 2	protein_coding	NP_001162593.1;NP_001162594.1;NP_001162595.1;NP_001162596.1;NP_001164099.1;NP_002016.2	3776	300806	.	196	0.336933	0.762448
2335	NM_001306129,NM_001306130,NM_001306131,NM_001306132,NM_001365517,NM_001365518,NM_001365519,NM_001365520,NM_001365521,NM_001365522,NM_001365523,NM_001365524,NM_002026,NM_054034,NM_212474,NM_212476,NM_212478,NM_212482	FN1	fibronectin 1	protein_coding	NP_001293058.1;NP_001293059.1;NP_001293060.1;NP_001293061.1;NP_001352446.1;NP_001352447.1;NP_001352448.1;NP_001352449.1;NP_001352450.1;NP_001352451.1;NP_001352452.1;NP_001352453.1;NP_002017.1;NP_473375.2;NP_997639.1;NP_997641.1;NP_997643.1;NP_997647.1	3778	135600	.	130244	365.756	827.673
2339	NM_002027,NR_033698	FNTA	farnesyltransferase, CAAX box, alpha	protein_coding	NP_002018.1	3782	134635	.	2390	33.86	76.6221
2341	gene-FNTAP2	FNTAP2	farnesyltransferase, CAAX box, alpha pseudogene 2	pseudogene	.	3784	.	.	0	0	0
2342	NM_002028	FNTB	farnesyltransferase, CAAX box, beta	protein_coding	NP_002019.1	3785	134636	.	333	2.90022	6.56294
2346	NM_001014986,NM_001193471,NM_001193472,NM_001193473,NM_001351236,NM_004476	FOLH1	folate hydrolase 1	protein_coding	NP_001014986.1;NP_001180400.1;NP_001180401.1;NP_001180402.1;NP_001338165.1;NP_004467.1	3788	600934	.	420	2.42496	5.48747
2348	NM_000802,NM_016724,NM_016725,NM_016729	FOLR1	folate receptor alpha	protein_coding	NP_000793.1;NP_057936.1;NP_057937.1;NP_057941.1	3791	136430	.	0	0	0
2350	NM_000803,NM_001113534,NM_001113535,NM_001113536	FOLR2	folate receptor beta	protein_coding	NP_000794.3;NP_001107006.1;NP_001107007.1;NP_001107008.1	3793	136425	.	0	0	0
2352	NM_000804,NM_001318045	FOLR3	folate receptor gamma	protein_coding	NP_000795.2;NP_001304974.1	3795	602469	.	0	0	0
2353	NM_005252	FOS	Fos proto-oncogene, AP-1 transcription factor subunit	protein_coding	NP_005243.1	3796	164810	.	48	0.535447	1.21167
2354	NM_001114171,NM_006732	FOSB	FosB proto-oncogene, AP-1 transcription factor subunit	protein_coding	NP_001107643.1;NP_006723.2	3797	164772	.	31	0.191358	0.433026
2355	NM_005253	FOSL2	FOS like 2, AP-1 transcription factor subunit	protein_coding	NP_005244.1	3798	601575	.	501	1.75966	3.98196
2356	NM_001018078,NM_001288803,NM_004957,NR_110170	FPGS	folylpolyglutamate synthase	protein_coding	NP_001018088.1;NP_001275732.1;NP_004948.4	3824	136510	.	1584	16.3497	36.9978
2357	NM_001193306,NM_002029	FPR1	formyl peptide receptor 1	protein_coding	NP_001180235.1;NP_002020.1	3826	136537	.	0	0	0
2358	NM_001005738,NM_001462	FPR2	formyl peptide receptor 2	protein_coding	NP_001005738.1;NP_001453.1	3827	136538	.	0	0	0
2359	NM_002030	FPR3	formyl peptide receptor 3	protein_coding	NP_002021.3	3828	136539	.	0	0	0
2395	NM_000144,NM_181425	FXN	frataxin	protein_coding	NP_000135.2;NP_852090.1	3951	606829	.	775	2.6164	5.92068
2444	NM_002031	FRK	fyn related Src family tyrosine kinase	protein_coding	NP_002022.1	3955	606573	.	3898	6.88597	15.5823
2475	NM_004958	MTOR	mechanistic target of rapamycin kinase	protein_coding	NP_004949.1	3942	601231	.	6864	18.5817	42.0486
2483	NM_004477	FRG1	FSHD region gene 1	protein_coding	NP_004468.1	3954	601278	.	637	15.3599	34.7581
2487	NM_001463	FRZB	frizzled related protein	protein_coding	NP_001454.2	3959	605083	.	10	0.08626	0.195198
2488	NM_000510,NM_001018080	FSHB	follicle stimulating hormone subunit beta	protein_coding	NP_000501.1;NP_001018090.1	3964	136530	.	0	0	0
2491	NM_001318521,NM_001318523,NM_006733	CENPI	centromere protein I	protein_coding	NP_001305450.1;NP_001305452.1;NP_006724.2	3968	300065	.	1266	9.56119	21.6361
2492	NM_000145,NM_181446	FSHR	follicle stimulating hormone receptor	protein_coding	NP_000136.2;NP_852111.2	3969	136435	.	0	0	0
2494	NM_001276464,NM_003822,NM_205860	NR5A2	nuclear receptor subfamily 5 group A member 2	protein_coding	NP_001263393.1;NP_003813.1;NP_995582.1	7984	604453	.	2118	10.3081	23.3262
2495	NM_002032	FTH1	ferritin heavy chain 1	protein_coding	NP_002023.2	3976	134770	.	159119	3123.08	7067.24
2496	gene-FTH1P1	FTH1P1	ferritin heavy chain 1 pseudogene 1	pseudogene	.	3979	.	.	1	0.013785	0.031194
2497	gene-FTH1P2	FTH1P2	ferritin heavy chain 1 pseudogene 2	pseudogene	.	3989	.	.	279	14.2055	32.1458
2498	NR_002201	FTH1P3	ferritin heavy chain 1 pseudogene 3	transcribed_pseudogene	.	3990	.	.	16	0.387153	0.876093
2499	gene-FTH1P4	FTH1P4	ferritin heavy chain 1 pseudogene 4	pseudogene	.	3991	.	.	3	0.062076	0.140472
2500	gene-FTH1P7	FTH1P7	ferritin heavy chain 1 pseudogene 7	pseudogene	.	3994	.	.	68	1.71904	3.89004
2501	gene-FTH1P8	FTH1P8	ferritin heavy chain 1 pseudogene 8	pseudogene	.	3995	.	.	71	1.81394	4.10479
2502	gene-FTH1P10	FTH1P10	ferritin heavy chain 1 pseudogene 10	pseudogene	.	3980	.	.	193	4.94368	11.1871
2503	gene-FTH1P11	FTH1P11	ferritin heavy chain 1 pseudogene 11	pseudogene	.	3981	.	.	14	0.358886	0.812126
2504	gene-FTH1P12	FTH1P12	ferritin heavy chain 1 pseudogene 12	pseudogene	.	3982	.	.	5	0.114846	0.259886
2507	gene-FTH1P15	FTH1P15	ferritin heavy chain 1 pseudogene 15	pseudogene	.	3985	.	.	5	0.257781	0.583334
2508	gene-FTH1P16	FTH1P16	ferritin heavy chain 1 pseudogene 16	pseudogene	.	3986	.	.	20	0.490504	1.10997
2509	gene-FTH1P5	FTH1P5	ferritin heavy chain 1 pseudogene 5	pseudogene	.	3996	.	.	7	0.16639	0.376527
2510	gene-FTH1P21	FTH1P21	ferritin heavy chain 1 pseudogene 21	pseudogene	.	3997	.	.	0	0	0
2512	NM_000146	FTL	ferritin light chain	protein_coding	NP_000137.2	3999	134790	.	222641	6035.48	13657.8
2515	NM_001278113,NM_001278114,NM_001464	ADAM2	ADAM metallopeptidase domain 2	protein_coding	NP_001265042.1;NP_001265043.1;NP_001455.3	198	601533	.	0	0	0
2516	NM_004959	NR5A1	nuclear receptor subfamily 5 group A member 1	protein_coding	NP_004950.2	7983	184757	.	5	0.030724	0.069527
2517	NM_000147	FUCA1	alpha-L-fucosidase 1	protein_coding	NP_000138.2	4006	612280	.	364	4.04321	9.14941
2518	gene-FUCA1P1	FUCA1P1	alpha-L-fucosidase 1 pseudogene 1	pseudogene	.	4007	.	.	0	0	0
2519	NM_032020	FUCA2	alpha-L-fucosidase 2	protein_coding	NP_114409.2	4008	136820	.	6684	66.1673	149.731
2520	NM_000805	GAST	gastrin	protein_coding	NP_000796.1	4164	137250	.	0	0	0
2521	NM_001170634,NM_001170937,NM_004960,NR_028388	FUS	FUS RNA binding protein	protein_coding	NP_001164105.1;NP_001164408.1;NP_004951.1	4010	137070	.	9263	42.7469	96.7324
2523	NM_000148,NM_001329877	FUT1	fucosyltransferase 1 (H blood group)	protein_coding	NP_000139.1;NP_001316806.1	4012	211100	.	20	0.105712	0.239218
2524	NM_000511,NM_001097638	FUT2	fucosyltransferase 2	protein_coding	NP_000502.4;NP_001091107.1	4013	182100	.	5	0.032047	0.072519
2525	NM_000149,NM_001097639,NM_001097640,NM_001097641	FUT3	fucosyltransferase 3 (Lewis blood group)	protein_coding	NP_000140.1;NP_001091108.2;NP_001091109.2;NP_001091110.2	4014	111100	.	55	0.501067	1.13387
2526	NM_002033	FUT4	fucosyltransferase 4	protein_coding	NP_002024.1	4015	104230	.	267	1.04068	2.35496
2527	NM_002034	FUT5	fucosyltransferase 5	protein_coding	NP_002025.2	4016	136835	.	4	0.035906	0.081251
2528	NM_000150,NM_001040701,NM_001369502,NM_001369504,NM_001369505	FUT6	fucosyltransferase 6	protein_coding	NP_000141.1;NP_001035791.1;NP_001356431.1;NP_001356433.1;NP_001356434.1	4017	136836	.	25	0.219622	0.496985
2529	NM_004479	FUT7	fucosyltransferase 7	protein_coding	NP_004470.1	4018	602030	.	0	0	0
2530	NM_001371533,NM_001371534,NM_001371536,NM_004480,NM_178155,NM_178156,NR_038167	FUT8	fucosyltransferase 8	protein_coding	NP_001358462.1;NP_001358463.1;NP_001358465.1;NP_004471.4;NP_835368.1;NP_835369.1	4019	602589	.	210	1.14928	2.60072
2531	NM_002035	KDSR	3-ketodihydrosphingosine reductase	protein_coding	NP_002026.1	4021	136440	.	472	2.16537	4.90005
2532	NM_001122951,NM_002036	ACKR1	atypical chemokine receptor 1 (Duffy blood group)	protein_coding	NP_001116423.1;NP_002027.2	4035	613665	.	0	0	0
2533	NM_001243093,NM_001349333,NM_001465,NM_018594,NM_199335	FYB1	FYN binding protein 1	protein_coding	NP_001230022.1;NP_001336262.1;NP_001456.3;NP_061064.2;NP_955367.1	4036	602731	.	0	0	0
2534	NM_001370529,NM_002037,NM_153047,NM_153048	FYN	FYN proto-oncogene, Src family tyrosine kinase	protein_coding	NP_001357458.1;NP_002028.1;NP_694592.1;NP_694593.1	4037	137025	.	486	3.31443	7.50026
2535	NM_001466	FZD2	frizzled class receptor 2	protein_coding	NP_001457.1	4040	600667	.	63	0.393384	0.890193
2537	NM_002038,NM_022872,NM_022873	IFI6	interferon alpha inducible protein 6	protein_coding	NP_002029.3;NP_075010.1;NP_075011.1	4054	147572	.	54	1.52076	3.44135
2538	NM_000151,NM_001270397	G6PC	glucose-6-phosphatase catalytic subunit	protein_coding	NP_000142.2;NP_001257326.1	4056	613742	.	0	0	0
2539	NM_000402,NM_001042351,NM_001360016	G6PD	glucose-6-phosphate dehydrogenase	protein_coding	NP_000393.4;NP_001035810.1;NP_001346945.1	4057	305900	.	4540	48.1774	109.021
2542	NM_001164277,NM_001164278,NM_001164279,NM_001164280,NM_001467	SLC37A4	solute carrier family 37 member 4	protein_coding	NP_001157749.1;NP_001157750.1;NP_001157751.1;NP_001157752.1;NP_001458.1	4061	602671	.	1290	13.0908	29.6233
2543	NM_001040663,NR_102272	GAGE1	G antigen 1	protein_coding	NP_001035753.1	4098	300594	.	0	0	0
2547	NM_001288976,NM_001288977,NM_001288978,NM_001469	XRCC6	X-ray repair cross complementing 6	protein_coding	NP_001275905.1;NP_001275906.1;NP_001275907.1;NP_001460.1	4055	152690	.	20278	225.163	509.524
2548	NM_000152,NM_001079803,NM_001079804,NR_134848	GAA	glucosidase alpha, acid	protein_coding	NP_000143.2;NP_001073271.1;NP_001073272.1	4065	606800	.	4839	33.4163	75.6181
2549	NM_002039,NM_207123	GAB1	GRB2 associated binding protein 1	protein_coding	NP_002030.2;NP_997006.1	4066	604439	.	1002	3.04052	6.88043
2550	NM_001319053,NM_001470,NM_021903,NM_021904	GABBR1	gamma-aminobutyric acid type B receptor subunit 1	protein_coding	NP_001305982.1;NP_001461.1;NP_068703.1;NP_068704.2	4070	603540	.	10	0.050837	0.11504
2551	NM_001197297,NM_002040	GABPA	GA binding protein transcription factor subunit alpha	protein_coding	NP_001184226.1;NP_002031.2	4071	600609	.	1179	5.72621	12.9579
2553	NM_001320910,NM_001320915,NM_002041,NM_005254,NM_016654,NM_016655,NM_181427	GABPB1	GA binding protein transcription factor subunit beta 1	protein_coding	NP_001307839.1;NP_001307844.1;NP_002032.2;NP_005245.2;NP_057738.1;NP_057739.1;NP_852092.1	4074	600610	.	1056	6.16153	13.943
2554	NM_000806,NM_001127643,NM_001127644,NM_001127645,NM_001127648	GABRA1	gamma-aminobutyric acid type A receptor alpha1 subunit	protein_coding	NP_000797.2;NP_001121115.1;NP_001121116.1;NP_001121117.1;NP_001121120.1	4075	137160	.	0	0	0
2555	NM_000807,NM_001114175,NM_001286827,NM_001330690	GABRA2	gamma-aminobutyric acid type A receptor alpha2 subunit	protein_coding	NP_000798.2;NP_001107647.1;NP_001273756.1;NP_001317619.1	4076	137140	.	596	1.63705	3.70449
2556	NM_000808	GABRA3	gamma-aminobutyric acid type A receptor alpha3 subunit	protein_coding	NP_000799.1	4077	305660	.	0	0	0
2557	NM_000809,NM_001204266,NM_001204267	GABRA4	gamma-aminobutyric acid type A receptor alpha4 subunit	protein_coding	NP_000800.2;NP_001191195.1;NP_001191196.1	4078	137141	.	47	0.098928	0.223866
2558	NM_000810,NM_001165037	GABRA5	gamma-aminobutyric acid type A receptor alpha5 subunit	protein_coding	NP_000801.1;NP_001158509.1	4079	137142	.	0	0	0
2559	NM_000811	GABRA6	gamma-aminobutyric acid type A receptor alpha6 subunit	protein_coding	NP_000802.2	4080	137143	.	0	0	0
2560	NM_000812	GABRB1	gamma-aminobutyric acid type A receptor beta1 subunit	protein_coding	NP_000803.2	4081	137190	.	92	1.11789	2.52969
2561	NM_000813,NM_001371727,NM_021911	GABRB2	gamma-aminobutyric acid type A receptor beta2 subunit	protein_coding	NP_000804.1;NP_001358656.1;NP_068711.1	4082	600232	.	2	0.00624	0.01412
2562	NM_000814,NM_001191320,NM_001191321,NM_001278631,NM_021912,NR_103801	GABRB3	gamma-aminobutyric acid type A receptor beta3 subunit	protein_coding	NP_000805.1;NP_001178249.1;NP_001178250.1;NP_001265560.1;NP_068712.1	4083	137192	.	0	0	0
2563	NM_000815	GABRD	gamma-aminobutyric acid type A receptor delta subunit	protein_coding	NP_000806.2	4084	137163	.	0	0	0
2564	NM_004961	GABRE	gamma-aminobutyric acid type A receptor epsilon subunit	protein_coding	NP_004952.2	4085	300093	.	0	0	0
2565	NM_173536	GABRG1	gamma-aminobutyric acid type A receptor gamma1 subunit	protein_coding	NP_775807.2	4086	137166	.	326	1.1361	2.57089
2566	NM_000816,NM_198903,NM_198904	GABRG2	gamma-aminobutyric acid type A receptor gamma2 subunit	protein_coding	NP_000807.2;NP_944493.2;NP_944494.1	4087	137164	.	119	0.686714	1.55397
2567	NM_001270873,NM_033223	GABRG3	gamma-aminobutyric acid type A receptor gamma3 subunit	protein_coding	NP_001257802.1;NP_150092.2	4088	600233	.	0	0	0
2568	NM_001291985,NM_014211	GABRP	gamma-aminobutyric acid type A receptor pi subunit	protein_coding	NP_001278914.1;NP_055026.1	4089	602729	.	0	0	0
2569	NM_001256703,NM_001256704,NM_001267582,NM_002042	GABRR1	gamma-aminobutyric acid type A receptor rho1 subunit	protein_coding	NP_001243632.1;NP_001243633.1;NP_001254511.1;NP_002033.2	4090	137161	.	297	2.3703	5.36377
2570	NM_002043	GABRR2	gamma-aminobutyric acid type A receptor rho2 subunit	protein_coding	NP_002034.3	4091	137162	.	107	0.533083	1.20632
2571	NM_000817,NM_013445	GAD1	glutamate decarboxylase 1	protein_coding	NP_000808.2;NP_038473.2	4092	605363	.	233	1.98454	4.49083
2572	NM_000818,NM_001134366	GAD2	glutamate decarboxylase 2	protein_coding	NP_000809.1;NP_001127838.1	4093	138275	.	0	0	0
2574	NM_001472	GAGE2C	G antigen 2C	protein_coding	NP_001463.1	31958	300595	.	0	0	0
2580	NM_001318134,NM_005255	GAK	cyclin G associated kinase	protein_coding	NP_001305063.1;NP_005246.2	4113	602052	.	5748	30.6338	69.3215
2581	NM_000153,NM_001201401,NM_001201402	GALC	galactosylceramidase	protein_coding	NP_000144.2;NP_001188330.1;NP_001188331.1	4115	606890	.	1420	8.82516	19.9705
2582	NM_000403,NM_001008216,NM_001127621	GALE	UDP-galactose-4-epimerase	protein_coding	NP_000394.2;NP_001008217.1;NP_001121093.1	4116	606953	.	1588	24.4459	55.3188
2583	NM_001276468,NM_001276469,NM_001478	B4GALNT1	beta-1,4-N-acetyl-galactosaminyltransferase 1	protein_coding	NP_001263397.1;NP_001263398.1;NP_001469.1	4117	601873	.	2159	11.6786	26.4277
2584	NM_000154	GALK1	galactokinase 1	protein_coding	NP_000145.1	4118	604313	.	711	12.0126	27.1834
2585	NM_001001556,NM_001289030,NM_001289031,NM_001352047,NM_001352048,NM_002044,NR_147895	GALK2	galactokinase 2	protein_coding	NP_001001556.1;NP_001275959.1;NP_001275960.1;NP_001338976.1;NP_001338977.1;NP_002035.1	4119	137028	.	676	3.27431	7.40947
2587	NM_001480	GALR1	galanin receptor 1	protein_coding	NP_001471.2	4132	600377	.	0	0	0
2588	NM_000512,NM_001323543,NM_001323544	GALNS	galactosamine (N-acetyl)-6-sulfatase	protein_coding	NP_000503.1;NP_001310472.1;NP_001310473.1	4122	612222	.	1954	19.6904	44.5576
2589	NM_020474	GALNT1	polypeptide N-acetylgalactosaminyltransferase 1	protein_coding	NP_065207.2	4123	602273	.	5178	31.8541	72.083
2590	NM_001291866,NM_004481,NR_120373	GALNT2	polypeptide N-acetylgalactosaminyltransferase 2	protein_coding	NP_001278795.1;NP_004472.1	4124	602274	.	6088	32.6232	73.8234
2591	NM_004482	GALNT3	polypeptide N-acetylgalactosaminyltransferase 3	protein_coding	NP_004473.2	4125	601756	.	138	0.941511	2.13056
2592	NM_000155,NM_001258332	GALT	galactose-1-phosphate uridylyltransferase	protein_coding	NP_000146.2;NP_001245261.1	4135	606999	.	763	10.6817	24.1717
2593	NM_000156,NM_138924	GAMT	guanidinoacetate N-methyltransferase	protein_coding	NP_000147.1;NP_620279.1	4136	601240	.	4896	99.2377	224.566
2595	NM_001301409,NM_001301410,NM_198141	GANC	glucosidase alpha, neutral C	protein_coding	NP_001288338.1;NP_001288339.1;NP_937784.2	4139	104180	.	239	1.82752	4.13551
2596	NM_001130064,NM_002045	GAP43	growth associated protein 43	protein_coding	NP_001123536.1;NP_002036.1	4140	162060	.	66	1.02906	2.32868
2597	NM_001256799,NM_001289745,NM_001289746,NM_001357943,NM_002046,NR_152150	GAPDH	glyceraldehyde-3-phosphate dehydrogenase	protein_coding	NP_001243728.1;NP_001276674.1;NP_001276675.1;NP_001344872.1;NP_002037.2	4141	138400	.	128397	2364.1	5349.75
2601	gene-GAPDHP60	GAPDHP60	glyceraldehyde-3-phosphate dehydrogenase pseudogene 60	pseudogene	.	4153	.	.	0	0	0
2609	gene-GAPDHP67	GAPDHP67	glyceraldehyde 3 phosphate dehydrogenase pseudogene 67	pseudogene	.	4145	.	.	0	0	0
2611	gene-GAPDHP69	GAPDHP69	glyceraldehyde 3 phosphate dehydrogenase pseudogene 69	pseudogene	.	4147	.	.	0	0	0
2613	gene-GAPDHP71	GAPDHP71	glyceraldehyde-3-phosphate dehydrogenase pseudogene 71	pseudogene	.	4149	.	.	1	0.002433	0.005507
2615	NM_001128922,NM_001370187,NM_001370188,NM_001370189,NM_001370190,NM_001370191,NM_005512,NR_163259	LRRC32	leucine rich repeat containing 32	protein_coding	NP_001122394.1;NP_001357116.1;NP_001357117.1;NP_001357118.1;NP_001357119.1;NP_001357120.1;NP_005503.1	4161	137207	.	0	0	0
2617	NM_001316772,NM_002047	GARS1	glycyl-tRNA synthetase 1	protein_coding	NP_001303701.1;NP_002038.2	4162	600287	.	11542	111.326	251.921
2618	NM_000819,NM_001136005,NM_001136006,NM_175085	GART	phosphoribosylglycinamide formyltransferase, phosphoribosylglycinamide synthetase, phosphoribosylaminoimidazole synthetase	protein_coding	NP_000810.1;NP_001129477.1;NP_001129478.1;NP_780294.1	4163	138440	.	3433	26.4979	59.9625
2619	NM_002048	GAS1	growth arrest specific 1	protein_coding	NP_002039.2	4165	139185	.	0	0	0
2620	NM_001143830,NM_001351224,NM_005256,NM_177553,NR_147085	GAS2	growth arrest specific 2	protein_coding	NP_001137302.1;NP_001338153.1;NP_005247.1;NP_808221.1	4167	602835	.	803	8.33459	18.8604
2621	NM_000820	GAS6	growth arrest specific 6	protein_coding	NP_000811.1	4168	600441	.	0	0	0
2622	NM_001286205,NM_001286208,NM_001286209,NM_001481	GAS8	growth arrest specific 8	protein_coding	NP_001273134.1;NP_001273137.1;NP_001273138.1;NP_001472.1	4166	605178	.	855	6.34478	14.3577
2623	NM_002049	GATA1	GATA binding protein 1	protein_coding	NP_002040.1	4170	305371	.	0	0	0
2624	NM_001145661,NM_001145662,NM_032638	GATA2	GATA binding protein 2	protein_coding	NP_001139133.1;NP_001139134.1;NP_116027.2	4171	137295	.	1887	13.2565	29.9982
2625	NM_001002295,NM_002051	GATA3	GATA binding protein 3	protein_coding	NP_001002295.1;NP_002042.1	4172	131320	.	90	0.688673	1.55841
2626	NM_001308093,NM_001308094,NM_002052	GATA4	GATA binding protein 4	protein_coding	NP_001295022.1;NP_001295023.1;NP_002043.2	4173	600576	.	3691	25.5479	57.8126
2627	NM_005257	GATA6	GATA binding protein 6	protein_coding	NP_005248.2	4174	601656	.	1896	11.8506	26.8169
2628	NM_001321015,NM_001482	GATM	glycine amidinotransferase	protein_coding	NP_001307944.1;NP_001473.1	4175	602360	.	2617	26.2983	59.5108
2629	NM_000157,NM_001005741,NM_001005742,NM_001171811,NM_001171812	GBA	glucosylceramidase beta	protein_coding	NP_000148.2;NP_001005741.1;NP_001005742.1;NP_001165282.1;NP_001165283.1	4177	606463	.	3955	40.4913	91.6281
2630	NR_002188	GBAP1	glucosylceramidase beta pseudogene 1	transcribed_pseudogene	.	4178	.	.	793	9.19511	20.8077
2631	NM_001202469,NM_001483	NIPSNAP2	nipsnap homolog 2	protein_coding	NP_001189398.1;NP_001474.1	4179	603004	.	1983	23.4904	53.1566
2632	NM_000158	GBE1	1,4-alpha-glucan branching enzyme 1	protein_coding	NP_000149.4	4180	607839	.	917	7.35489	16.6435
2633	NM_002053	GBP1	guanylate binding protein 1	protein_coding	NP_002044.2	4182	600411	.	23	0.184477	0.417455
2634	NM_004120	GBP2	guanylate binding protein 2	protein_coding	NP_004111.2	4183	600412	.	391	2.2543	5.10127
2635	NM_001319179,NM_001319180,NM_001319181,NM_018284,NR_135007	GBP3	guanylate binding protein 3	protein_coding	NP_001306108.1;NP_001306109.1;NP_001306110.1;NP_060754.2	4184	600413	.	0	0	0
2636	NM_001098834	GBX1	gastrulation brain homeobox 1	protein_coding	NP_001092304.1	4185	603354	.	0	0	0
2637	NM_001301687,NM_001485	GBX2	gastrulation brain homeobox 2	protein_coding	NP_001288616.1;NP_001476.2	4186	601135	.	0	0	0
2638	NM_000583,NM_001204306,NM_001204307	GC	GC vitamin D binding protein	protein_coding	NP_000574.2;NP_001191235.1;NP_001191236.1	4187	139200	.	2151	29.1605	65.9876
2639	NM_000159,NM_013976,NR_102316,NR_102317	GCDH	glutaryl-CoA dehydrogenase	protein_coding	NP_000150.1;NP_039663.1	4189	608801	.	1726	21.9201	49.6031
2641	NM_002054	GCG	glucagon	protein_coding	NP_002045.1	4191	138030	.	0	0	0
2642	NM_000160	GCGR	glucagon receptor	protein_coding	NP_000151.1	4192	138033	.	29	0.32729	0.740629
2643	NM_000161,NM_001024024,NM_001024070,NM_001024071	GCH1	GTP cyclohydrolase 1	protein_coding	NP_000152.1;NP_001019195.1;NP_001019241.1;NP_001019242.1	4193	600225	.	2146	17.845	40.3816
2644	NM_005258	GCHFR	GTP cyclohydrolase I feedback regulator	protein_coding	NP_005249.1	4194	602437	.	903	29.308	66.3215
2645	NM_000162,NM_001354800,NM_001354801,NM_001354802,NM_001354803,NM_033507,NM_033508	GCK	glucokinase	protein_coding	NP_000153.1;NP_001341729.1;NP_001341730.1;NP_001341731.1;NP_001341732.1;NP_277042.1;NP_277043.1	4195	138079	.	0	0	0
2646	NM_001486	GCKR	glucokinase regulator	protein_coding	NP_001477.2	4196	600842	.	179	1.92587	4.35807
2647	NM_001487,NR_037655,NR_037656,NR_037657	BLOC1S1	biogenesis of lysosomal organelles complex 1 subunit 1	protein_coding	NP_001478.2	4200	601444	.	903	35.2324	79.7277
2648	NM_021078	KAT2A	lysine acetyltransferase 2A	protein_coding	NP_066564.2	4201	602301	.	2422	18.3528	41.5307
2649	NM_001278546,NM_001489,NM_033334	NR6A1	nuclear receptor subfamily 6 group A member 1	protein_coding	NP_001265475.1;NP_001480.3;NP_201591.2	7985	602778	.	2716	9.07371	20.533
2650	NM_001097633,NM_001097634,NM_001097635,NM_001097636,NM_001490	GCNT1	glucosaminyl (N-acetyl) transferase 1	protein_coding	NP_001091102.1;NP_001091103.1;NP_001091104.1;NP_001091105.1;NP_001481.2	4203	600391	.	301	1.28449	2.90669
2651	NM_001491,NM_145649,NM_145655	GCNT2	glucosaminyl (N-acetyl) transferase 2 (I blood group)	protein_coding	NP_001482.1;NP_663624.1;NP_663630.2	4204	600429	.	1448	7.55595	17.0984
2652	NM_000513	OPN1MW	opsin 1, medium wave sensitive	protein_coding	NP_000504.1	4206	300821	.	0	0	0
2653	NM_004483,NR_033249	GCSH	glycine cleavage system protein H	protein_coding	NP_004474.2	4208	238330	.	3130	47.4077	107.279
2657	NM_001492	GDF1	growth differentiation factor 1	protein_coding	NP_001483.3	4214	602880	.	99	0.901517	2.04005
2658	NM_016204	GDF2	growth differentiation factor 2	protein_coding	NP_057288.1	4217	605120	.	0	0	0
2660	NM_005259	MSTN	myostatin	protein_coding	NP_005250.1	4223	601788	.	0	0	0
2661	NM_001288824,NM_001288825,NM_001288826,NM_001288827,NM_001288828,NM_005260	GDF9	growth differentiation factor 9	protein_coding	NP_001275753.1;NP_001275754.1;NP_001275755.1;NP_001275756.1;NP_001275757.1;NP_005251.1	4224	601918	.	0	0	0
2662	NM_004962	GDF10	growth differentiation factor 10	protein_coding	NP_004953.1	4215	601361	.	0	0	0
2664	NM_001493	GDI1	GDP dissociation inhibitor 1	protein_coding	NP_001484.1	4226	300104	.	2196	23.1385	52.3603
2665	NM_001115156,NM_001494	GDI2	GDP dissociation inhibitor 2	protein_coding	NP_001108628.1;NP_001485.2	4227	600767	.	13582	139.632	315.976
2667	gene-GDI2P1	GDI2P1	GDP dissociation inhibitor 2 pseudogene 1	pseudogene	.	4228	.	.	0	0	0
2668	NM_000514,NM_001190468,NM_001190469,NM_001278098,NM_199231	GDNF	glial cell derived neurotrophic factor	protein_coding	NP_000505.1;NP_001177397.1;NP_001177398.1;NP_001265027.1;NP_954701.1	4232	600837	.	9	0.045792	0.103622
2669	NM_005261,NM_181702	GEM	GTP binding protein overexpressed in skeletal muscle	protein_coding	NP_005252.1;NP_859053.1	4234	600164	.	58	0.650677	1.47242
2670	NM_001131019,NM_001242376,NM_001363846,NM_002055	GFAP	glial fibrillary acidic protein	protein_coding	NP_001124491.1;NP_001229305.1;NP_001350775.1;NP_002046.1	4235	137780	.	8	0.031773	0.071899
2671	NM_005262	GFER	growth factor, augmenter of liver regeneration	protein_coding	NP_005253.3	4236	600924	.	1147	11.4462	25.9016
2672	NM_001127215,NM_001127216,NM_005263	GFI1	growth factor independent 1 transcriptional repressor	protein_coding	NP_001120687.1;NP_001120688.1;NP_005254.2	4237	600871	.	85	0.437747	0.990583
2673	NM_001244710,NM_002056	GFPT1	glutamine--fructose-6-phosphate transaminase 1	protein_coding	NP_001231639.1;NP_002047.2	4241	138292	.	4953	13.5283	30.6134
2674	NM_001145453,NM_001348096,NM_001348098,NM_001348099,NM_005264,NM_145793	GFRA1	GDNF family receptor alpha 1	protein_coding	NP_001138925.1;NP_001335025.1;NP_001335027.1;NP_001335028.1;NP_005255.1;NP_665736.1	4243	601496	.	1408	3.64846	8.25614
2675	NM_001165038,NM_001165039,NM_001495	GFRA2	GDNF family receptor alpha 2	protein_coding	NP_001158510.1;NP_001158511.1;NP_001486.4	4244	601956	.	0	0	0
2676	NM_001496	GFRA3	GDNF family receptor alpha 3	protein_coding	NP_001487.2	4245	605710	.	0	0	0
2677	NM_000821,NM_001142269,NM_001311312	GGCX	gamma-glutamyl carboxylase	protein_coding	NP_000812.2;NP_001135741.1;NP_001298241.1	4247	137167	.	4112	14.7705	33.4244
2678	NM_001288833,NM_013421,NM_013430	GGT1	gamma-glutamyltransferase 1	protein_coding	NP_001275762.1;NP_038265.2;NP_038347.2	4250	612346	.	760	7.0092	15.8612
2679	NR_003267	GGT3P	gamma-glutamyltransferase 3 pseudogene	transcribed_pseudogene	.	4252	.	.	0	0	0
2681	NR_003191,NR_045211	GGTA1P	glycoprotein alpha-galactosyltransferase 1, pseudogene	transcribed_pseudogene	.	4253	104175	.	0	0	0
2683	NM_001497	B4GALT1	beta-1,4-galactosyltransferase 1	protein_coding	NP_001488.2	924	137060	.	4938	27.7617	62.8222
2686	NM_001351702,NM_178026	GGT7	gamma-glutamyltransferase 7	protein_coding	NP_001338631.1;NP_821158.2	4259	612342	.	995	8.90163	20.1436
2687	NM_001099781,NM_001099782,NM_001302464,NM_001302465,NM_004121	GGT5	gamma-glutamyltransferase 5	protein_coding	NP_001093251.1;NP_001093252.1;NP_001289393.1;NP_001289394.1;NP_004112.2	4260	137168	.	8	0.068533	0.155083
2688	NM_000515,NM_022559,NM_022560	GH1	growth hormone 1	protein_coding	NP_000506.2;NP_072053.1;NP_072054.1	4261	139250	.	0	0	0
2689	NM_002059,NM_022556,NM_022557,NM_022558	GH2	growth hormone 2	protein_coding	NP_002050.1;NP_072050.1;NP_072051.1;NP_072052.1	4262	139240	.	0	0	0
2690	NM_000163,NM_001242399,NM_001242400,NM_001242401,NM_001242402,NM_001242403,NM_001242404,NM_001242405,NM_001242406,NM_001242460,NM_001242462	GHR	growth hormone receptor	protein_coding	NP_000154.1;NP_001229328.1;NP_001229329.1;NP_001229330.1;NP_001229331.1;NP_001229332.1;NP_001229333.1;NP_001229334.1;NP_001229335.1;NP_001229389.1;NP_001229391.1	4263	600946	.	510	2.50613	5.67116
2691	NM_001184731,NM_021081	GHRH	growth hormone releasing hormone	protein_coding	NP_001171660.1;NP_066567.1	4265	139190	.	0	0	0
2692	NM_000823	GHRHR	growth hormone releasing hormone receptor	protein_coding	NP_000814.2	4266	139191	.	0	0	0
2693	NM_004122,NM_198407	GHSR	growth hormone secretagogue receptor	protein_coding	NP_004113.1;NP_940799.1	4267	601898	.	0	0	0
2694	NM_005142	CBLIF	cobalamin binding intrinsic factor	protein_coding	NP_005133.2	4268	609342	.	0	0	0
2695	NM_004123	GIP	gastric inhibitory polypeptide	protein_coding	NP_004114.1	4270	137240	.	0	0	0
2696	NM_000164,NM_001308418	GIPR	gastric inhibitory polypeptide receptor	protein_coding	NP_000155.1;NP_001295347.1	4271	137241	.	36	0.254755	0.576488
2697	NM_000165	GJA1	gap junction protein alpha 1	protein_coding	NP_000156.1	4274	121014	.	3815	29.2154	66.1119
2698	gene-GJA1P1	GJA1P1	gap junction protein alpha 1 pseudogene 1	pseudogene	.	4275	.	.	17	0.13008	0.294359
2700	NM_021954	GJA3	gap junction protein alpha 3	protein_coding	NP_068773.2	4277	121015	.	3	0.009057	0.020495
2701	NM_002060	GJA4	gap junction protein alpha 4	protein_coding	NP_002051.2	4278	121012	.	0	0	0
2702	NM_005266,NM_181703	GJA5	gap junction protein alpha 5	protein_coding	NP_005257.2;NP_859054.1	4279	121013	.	0	0	0
2703	NM_005267	GJA8	gap junction protein alpha 8	protein_coding	NP_005258.2	4281	600897	.	0	0	0
2705	NM_000166,NM_001097642	GJB1	gap junction protein beta 1	protein_coding	NP_000157.1;NP_001091111.1	4283	304040	.	1072	14.9635	33.8611
2706	NM_004004	GJB2	gap junction protein beta 2	protein_coding	NP_003995.2	4284	121011	.	46	0.471437	1.06682
2707	NM_001005752,NM_024009	GJB3	gap junction protein beta 3	protein_coding	NP_001005752.1;NP_076872.1	4285	603324	.	0	0	0
2709	NM_005268	GJB5	gap junction protein beta 5	protein_coding	NP_005259.1	4287	604493	.	0	0	0
2710	NM_000167,NM_001128127,NM_001205019,NM_203391	GK	glycerol kinase	protein_coding	NP_000158.1;NP_001121599.1;NP_001191948.1;NP_976325.1	4289	300474	.	1349	7.02526	15.8975
2712	NM_033214	GK2	glycerol kinase 2	protein_coding	NP_149991.2	4291	600148	.	0	0	0
2713	NR_026575	GK3P	glycerol kinase 3 pseudogene	transcribed_pseudogene	.	4292	600149	.	6	0.052894	0.119694
2717	NM_000169	GLA	galactosidase alpha	protein_coding	NP_000160.1	4296	300644	.	2280	37.9566	85.8923
2719	NM_001164617,NM_001164618,NM_001164619,NM_004484	GPC3	glypican 3	protein_coding	NP_001158089.1;NP_001158090.1;NP_001158091.1;NP_004475.1	4451	300037	.	30255	314.83	712.431
2720	NM_000404,NM_001079811,NM_001135602,NM_001317040	GLB1	galactosidase beta 1	protein_coding	NP_000395.3;NP_001073279.1;NP_001129074.1;NP_001303969.1	4298	611458	.	8543	80.1207	181.306
2729	NM_001197115,NM_001498	GCLC	glutamate-cysteine ligase catalytic subunit	protein_coding	NP_001184044.1;NP_001489.1	4311	606857	.	1349	8.41372	19.0395
2730	NM_001308253,NM_002061	GCLM	glutamate-cysteine ligase modifier subunit	protein_coding	NP_001295182.1;NP_002052.1	4312	601176	.	4135	19.9098	45.054
2731	NM_000170	GLDC	glycine decarboxylase	protein_coding	NP_000161.2	4313	238300	.	7615	47.2003	106.81
2732	gene-GLDCP1	GLDCP1	glycine decarboxylase pseudogene 1	pseudogene	.	4314	.	.	20	0.119134	0.26959
2733	NM_001003722,NM_001499	GLE1	GLE1 RNA export mediator	protein_coding	NP_001003722.1;NP_001490.1	4315	603371	.	1729	12.2459	27.7114
2734	NM_001145666,NM_001145667,NM_012201,NR_027264,NR_027265	GLG1	golgi glycoprotein 1	protein_coding	NP_001139138.1;NP_001139139.1;NP_036333.2	4316	600753	.	7560	19.6201	44.3985
2735	NM_001160045,NM_001167609,NM_005269	GLI1	GLI family zinc finger 1	protein_coding	NP_001153517.1;NP_001161081.1;NP_005260.1	4317	165220	.	84	0.510443	1.15509
2736	NM_001371271,NM_005270	GLI2	GLI family zinc finger 2	protein_coding	NP_001358200.1;NP_005261.2	4318	165230	.	0	0	0
2737	NM_000168	GLI3	GLI family zinc finger 3	protein_coding	NP_000159.3	4319	165240	.	0	0	0
2738	NM_138465	GLI4	GLI family zinc finger 4	protein_coding	NP_612474.1	4320	165280	.	219	3.86899	8.75519
2739	NM_006708	GLO1	glyoxalase I	protein_coding	NP_006699.2	4323	138750	.	9499	111.251	251.752
2740	NM_002062,NR_136562,NR_136563	GLP1R	glucagon like peptide 1 receptor	protein_coding	NP_002053.3	4324	138032	.	56	0.195609	0.442645
2741	NM_000171,NM_001146040,NM_001292000	GLRA1	glycine receptor alpha 1	protein_coding	NP_000162.2;NP_001139512.1;NP_001278929.1	4326	138491	.	0	0	0
2742	NM_001118885,NM_001118886,NM_001171942,NM_002063	GLRA2	glycine receptor alpha 2	protein_coding	NP_001112357.1;NP_001112358.1;NP_001165413.1;NP_002054.1	4327	305990	.	0	0	0
2743	NM_000824,NM_001166060,NM_001166061	GLRB	glycine receptor beta	protein_coding	NP_000815.1;NP_001159532.1;NP_001159533.1	4329	138492	.	155	1.20953	2.73706
2744	NM_001256310,NM_014905	GLS	glutaminase	protein_coding	NP_001243239.1;NP_055720.3	4331	138280	.	4372	22.5197	50.9601
2745	NM_001118890,NM_001243658,NM_001243659,NM_002064	GLRX	glutaredoxin	protein_coding	NP_001112362.1;NP_001230587.1;NP_001230588.1;NP_002055.1	4330	600443	.	447	11.1747	25.2874
2746	NM_001318900,NM_001318901,NM_001318902,NM_001318904,NM_001318905,NM_001318906,NM_005271	GLUD1	glutamate dehydrogenase 1	protein_coding	NP_001305829.1;NP_001305830.1;NP_001305831.1;NP_001305833.1;NP_001305834.1;NP_001305835.1;NP_005262.1	4335	138130	.	25661	182.521	413.029
2747	NM_012084	GLUD2	glutamate dehydrogenase 2	protein_coding	NP_036216.2	4336	300144	.	1243	11.807	26.7182
2749	NR_048575	GLUD1P3	glutamate dehydrogenase 1 pseudogene 3	transcribed_pseudogene	.	4338	.	.	22	0.566348	1.2816
2750	gene-GLUD1P4	GLUD1P4	glutamate dehydrogenase 1 pseudogene 4	pseudogene	.	4339	.	.	0	0	0
2752	NM_001033044,NM_001033056,NM_002065	GLUL	glutamate-ammonia ligase	protein_coding	NP_001028216.1;NP_001028228.1;NP_002056.2	4341	138290	.	22338	69.7397	157.815
2753	gene-GLULP1	GLULP1	glutamate-ammonia ligase pseudogene 1	pseudogene	.	4342	.	.	0	0	0
2754	gene-GLULP2	GLULP2	glutamate-ammonia ligase pseudogene 2	pseudogene	.	4343	.	.	1	0.001113	0.002518
2760	NM_000405,NM_001167607	GM2A	GM2 ganglioside activator	protein_coding	NP_000396.2;NP_001161079.1	4367	613109	.	1611	10.5539	23.8826
2761	gene-GM2AP1	GM2AP1	GM2 ganglioside activator pseudogene 1	pseudogene	.	4368	.	.	5	0.045516	0.103
2762	NM_001253846,NM_001500	GMDS	GDP-mannose 4,6-dehydratase	protein_coding	NP_001240775.1;NP_001491.1	4369	602884	.	394	5.58163	12.6307
2764	NM_004124	GMFB	glia maturation factor beta	protein_coding	NP_004115.1	4373	601713	.	5462	31.5697	71.4394
2765	NM_002066	GML	glycosylphosphatidylinositol anchored molecule like	protein_coding	NP_002057.1	4375	602370	.	0	0	0
2766	NM_006877	GMPR	guanosine monophosphate reductase	protein_coding	NP_006868.3	4376	139265	.	0	0	0
2767	NM_002067	GNA11	G protein subunit alpha 11	protein_coding	NP_002058.2	4379	139313	.	4269	24.0559	54.4365
2768	NM_001282440,NM_001282441,NM_001293092,NM_007353	GNA12	G protein subunit alpha 12	protein_coding	NP_001269369.1;NP_001269370.1;NP_001280021.1;NP_031379.2	4380	604394	.	2525	13.6427	30.8722
2769	NM_002068	GNA15	G protein subunit alpha 15	protein_coding	NP_002059.3	4383	139314	.	0	0	0
2770	NM_001256414,NM_002069	GNAI1	G protein subunit alpha i1	protein_coding	NP_001243343.1;NP_002060.4	4384	139310	.	853	1.99536	4.51533
2771	NM_001166425,NM_001282617,NM_001282618,NM_001282619,NM_001282620,NM_002070	GNAI2	G protein subunit alpha i2	protein_coding	NP_001159897.1;NP_001269546.1;NP_001269547.1;NP_001269548.1;NP_001269549.1;NP_002061.1	4385	139360	.	4334	46.2465	104.652
2772	gene-GNAI2P1	GNAI2P1	G protein subunit alpha i2 pseudogene 1	pseudogene	.	4386	139180	.	0	0	0
2773	NM_006496	GNAI3	G protein subunit alpha i3	protein_coding	NP_006487.1	4387	139370	.	4711	12.2987	27.8309
2774	NM_001142339,NM_001261443,NM_001261444,NM_001369387,NM_182978	GNAL	G protein subunit alpha L	protein_coding	NP_001135811.1;NP_001248372.1;NP_001248373.1;NP_001356316.1;NP_892023.1	4388	139312	.	189	0.813959	1.84192
2775	NM_020988,NM_138736	GNAO1	G protein subunit alpha o1	protein_coding	NP_066268.1;NP_620073.2	4389	139311	.	5	0.015583	0.035262
2776	NM_002072	GNAQ	G protein subunit alpha q	protein_coding	NP_002063.2	4390	600998	.	2531	8.68348	19.6499
2777	gene-GNAQP1	GNAQP1	G protein subunit alpha q pseudogene 1	pseudogene	.	4391	.	.	1	0.004376	0.009902
2778	NM_000516,NM_001077488,NM_001077489,NM_001077490,NM_001309840,NM_001309842,NM_001309861,NM_001309883,NM_016592,NM_080425,NM_080426,NR_132272,NR_132273	GNAS	GNAS complex locus	protein_coding	NP_000507.1;NP_001070956.1;NP_001070957.1;NP_001070958.1;NP_001296769.1;NP_001296771.1;NP_001296790.1;NP_001296812.1;NP_057676.1;NP_536350.2;NP_536351.1	4392	139320	.	37735	485.84	1099.41
2779	NM_000172,NM_144499	GNAT1	G protein subunit alpha transducin 1	protein_coding	NP_000163.2;NP_653082.1	4393	139330	.	0	0	0
2780	NM_005272	GNAT2	G protein subunit alpha transducin 2	protein_coding	NP_005263.1	4394	139340	.	0	0	0
2781	NM_002073	GNAZ	G protein subunit alpha z	protein_coding	NP_002064.1	4395	139160	.	247	1.83476	4.15189
2782	NM_001282538,NM_001282539,NM_002074	GNB1	G protein subunit beta 1	protein_coding	NP_001269467.1;NP_001269468.1;NP_002065.1	4396	139380	.	16202	121.239	274.354
2783	NM_005273	GNB2	G protein subunit beta 2	protein_coding	NP_005264.2	4398	139390	.	4947	70.1836	158.819
2784	NM_001297571,NM_002075	GNB3	G protein subunit beta 3	protein_coding	NP_001284500.1;NP_002066.1	4400	139130	.	53	0.752164	1.70208
[truncated: 33,994 more rows]
