# Supplementary material for: Loxapine inhibits replication of hepatitis A virus in vitro and in vivo by targeting viral protein 2C
Source: PLoS Pathog. 2024 Mar 13;20(3):e1012091. doi: 10.1371/journal.ppat.1012091 (PMC10962851; doi:10.1371/journal.ppat.1012091)
Supplement: S2 Table — (XLSX) [file ppat.1012091.s007.xlsx]

## Sheet: Sheet2 (2)
	Fig. 6		B						C			D			E
			Feces (GE/10 mg)						Serum (GE/10uL)			Liver (GE/total RNA)			ALT (IU/L)
			Day 3	Day 5	Day 7	Day 10	Day 14		Day 7	Day 14		Day 7	Day 14		Day 7	Day 14
	Veh	#9	4840.6	57203.7	846262				1807.34			851788			238
		#10	UDT	55687.7	859430				3404.57			422429			309
		#11	UDT	157150	1.6251e+06				1018.58			1.05119e+06			221
		#12	13849.5	UDT	90357.4				397.204			143526			63
		#13	2568.43	71888.4	1.39028e+06	986057	1.04623e+06			20511			898046			552
		#14	2103.98	93639.1	223491	1.19475e+06	257594			1235.87			627466			321
		#15	6812.59	202954	4.90859e+06	1.15736e+06	453815			14509			927492			558
		#16	UDT	37961.8	314267	1.24261e+06	256412			915.429			575221			398
	Lox	#1	UDT	UDT	5088.14				514.351			24915.7			56
		#2	UDT	UDT	64373.7				1156.72			55669.9			161
		#3	UDT	UDT	19245.9				UDT			34903.5			190
		#4	709.426	UDT	ND*				ND*			ND*			ND*
		#5	UDT	UDT	322625	1.88247e+06	578757			14667.4			5.62387e+06			681
		#6	UDT	UDT	84729.5	701758	1.49921e+06			2304.36			633439			599
		#7	UDT	UDT	13583.2	383829	ND**			ND**			ND**			ND**
		#8	UDT	8203.78	124055	361345	721486			57025.6			2.24437e+06			820
			UDT; Under detection limit (<600 GE/10mg Feces, <300 GE/10uL serum)
			ND*; Not determined (mouse died as a result of a technical error at day 6)
			ND**; Not determined (mouse died as a result of a technical error at day 11)
